# Supplementary material for: Precisely patterned nanofibres made from extendable protein multiplexes
Source: Nat Chem. 2023 Sep 4;15(12):1664–71. doi: 10.1038/s41557-023-01314-x (PMC10695826; doi:10.1038/s41557-023-01314-x)
Supplement: Supplementary file 2 — Protein model images. [file 41557_2023_1314_MOESM2_ESM.zip]

Archive with 49 entries (48 files):
- Figure1/
- Figure1/8rO.jpg
- __MACOSX/Figure1/._8rO.jpg
- Figure1/3o22_SC.jpg
- __MACOSX/Figure1/._3o22_SC.jpg
- Figure1/A10GS.jpg
- __MACOSX/Figure1/._A10GS.jpg
- Figure1/8rM.jpg
- __MACOSX/Figure1/._8rM.jpg
- Figure1/10gs_monomer.jpg
- __MACOSX/Figure1/._10gs_monomer.jpg
- Figure1/8rMb.jpg
- __MACOSX/Figure1/._8rMb.jpg
- Figure1/3H.jpg
- __MACOSX/Figure1/._3H.jpg
- Figure1/2H.jpg
- __MACOSX/Figure1/._2H.jpg
- Figure1/3o22_C3.jpg
- __MACOSX/Figure1/._3o22_C3.jpg
- Figure1/chrG.jpg
- __MACOSX/Figure1/._chrG.jpg
- Figure1/chrF.jpg
- __MACOSX/Figure1/._chrF.jpg
- Figure1/3o22_C2.jpg
- __MACOSX/Figure1/._3o22_C2.jpg
- Figure1/chrD.jpg
- __MACOSX/Figure1/._chrD.jpg
- Figure1/chrE.jpg
- __MACOSX/Figure1/._chrE.jpg
- Figure1/chrA.jpg
- __MACOSX/Figure1/._chrA.jpg
- Figure1/3o22_C5.jpg
- __MACOSX/Figure1/._3o22_C5.jpg
- Figure1/3o22_C4.jpg
- __MACOSX/Figure1/._3o22_C4.jpg
- Figure1/3o22_helical.jpg
- __MACOSX/Figure1/._3o22_helical.jpg
- Figure1/chrB.jpg
- __MACOSX/Figure1/._chrB.jpg
- Figure1/chrC.jpg
- __MACOSX/Figure1/._chrC.jpg
- Figure1/repEx.jpg
- __MACOSX/Figure1/._repEx.jpg
- Figure1/4rM.jpg
- __MACOSX/Figure1/._4rM.jpg
- Figure1/3o22_mono.jpg
- __MACOSX/Figure1/._3o22_mono.jpg
- Figure1/4rO.jpg
- __MACOSX/Figure1/._4rO.jpg
