# Supplementary material for: Precisely patterned nanofibres made from extendable protein multiplexes
Source: Nat Chem. 2023 Sep 4;15(12):1664–71. doi: 10.1038/s41557-023-01314-x (PMC10695826; doi:10.1038/s41557-023-01314-x)
Supplement: Supplementary file 3 — Protein model images, SEC source data and SAXS source data. [file 41557_2023_1314_MOESM3_ESM.zip]

Archive with 27 entries (26 files):
- Figure2/
- Figure2/2o44.zip
- Figure2/2o63.jpg
- __MACOSX/Figure2/._2o63.jpg
- Figure2/3o22.jpg
- __MACOSX/Figure2/._3o22.jpg
- Figure2/.DS_Store
- __MACOSX/Figure2/._.DS_Store
- Figure2/2o43.zip
- Figure2/2o31.zip
- Figure2/3o52.jpg
- __MACOSX/Figure2/._3o52.jpg
- Figure2/3o52.zip
- Figure2/SAXS_2o63_C8_H_exp.txt
- Figure2/SAXS_2o44_C6_H_exp.txt
- Figure2/SAXS_3o22_C4_H_exp.txt
- Figure2/SAXS_2o31_C5_H_exp.txt
- Figure2/2o31.jpg
- __MACOSX/Figure2/._2o31.jpg
- Figure2/SAXS_2o43_C7_H_exp.txt
- Figure2/SAXS_3o52_C3_H_exp.txt
- Figure2/2o43.jpg
- __MACOSX/Figure2/._2o43.jpg
- Figure2/2o63.zip
- Figure2/3o22.zip
- Figure2/2o44.jpg
- __MACOSX/Figure2/._2o44.jpg
