# Supplementary material for: Precisely patterned nanofibres made from extendable protein multiplexes
Source: Nat Chem. 2023 Sep 4;15(12):1664–71. doi: 10.1038/s41557-023-01314-x (PMC10695826; doi:10.1038/s41557-023-01314-x)
Supplement: Supplementary file 3 — Protein model images, SEC source data and SAXS source data. [file 41557_2023_1314_MOESM3_ESM.zip › Figure2/SAXS_2o63_C8_H_exp.txt]

# SAXS profile: number of points = 303, q_min = 0.02014, q_max = 0.24969, delta_q = 0.000760099337748344
# offset = 0.00000000000000, scaling c = 3.16121129751084e-07, Chi = 2.65155571251833
#  q       exp_intensity   model_intensity
0.02014    34.94988000     28.81122168    
0.02090    33.73777900     28.29971297    
0.02166    32.71971600     27.77639794    
0.02242    31.70363400     27.24456669    
0.02318    30.47071100     26.70473401    
0.02395    29.45267800     26.14945562    
0.02471    28.35139200     25.59265298    
0.02547    27.33909700     25.03031177    
0.02623    26.10281100     24.46296041    
0.02699    25.40865800     23.89106416    
0.02775    24.32297300     23.31409383    
0.02851    23.34676000     22.73456724    
0.02927    22.37595900     22.15298497    
0.03003    21.58101000     21.56984723    
0.03079    20.68418300     20.98576894    
0.03155    19.87746700     20.40193034    
0.03231    19.11288500     19.81886353    
0.03307    18.36019100     19.23705039    
0.03383    17.64181600     18.65786095    
0.03459    16.80550500     18.08188978    
0.03535    16.21010800     17.50928691    
0.03611    15.51807500     16.94047920    
0.03687    14.93642200     16.37720052    
0.03763    14.30283000     15.82016027    
0.03839    13.67151800     15.26880741    
0.03915    13.14144400     14.72350822    
0.03991    12.62559900     14.18585123    
0.04067    12.12853800     13.65742144    
0.04143    11.60536900     13.13663020    
0.04219    11.21947500     12.62377576    
0.04295    10.81312800     12.11999907    
0.04371    10.39491700     11.62820188    
0.04447    10.03799900     11.14560486    
0.04523    9.64321200      10.67242557    
0.04599    9.24049200      10.20906643    
0.04675    8.89733100      9.76015246     
0.04751    8.61103600      9.32155822     
0.04827    8.20237300      8.89343658     
0.04903    7.91215900      8.47593612     
0.04979    7.63050600      8.07363414     
0.05055    7.30528500      7.68298936     
0.05131    7.07965800      7.30344123     
0.05207    6.74722700      6.93505632     
0.05283    6.55203100      6.58161694     
0.05359    6.25838000      6.24100698     
0.05435    6.00156400      5.91171766     
0.05511    5.79784200      5.59374899     
0.05587    5.51861000      5.28990114     
0.05663    5.29103000      4.99968313     
0.05739    5.07565600      4.72062516     
0.05815    4.90655000      4.45266292     
0.05891    4.62796300      4.19761755     
0.05967    4.48042300      3.95653823     
0.06043    4.26825100      3.72614120     
0.06119    4.11958600      3.50631002     
0.06195    3.87816400      3.29790162     
0.06271    3.71481100      3.10338056     
0.06347    3.54774200      2.91877019     
0.06423    3.38112300      2.74391813     
0.06499    3.24554000      2.57885187     
0.06575    3.04380000      2.42716066     
0.06651    2.94302700      2.28441329     
0.06727    2.75840500      2.15042034     
0.06803    2.68804000      2.02499149     
0.06879    2.52686200      1.91110574     
0.06955    2.39785500      1.80551403     
0.07031    2.31407600      1.70753288     
0.07107    2.17377600      1.61695297     
0.07183    2.07608100      1.53574439     
0.07259    2.02431500      1.46210617     
0.07335    1.88517100      1.39486261     
0.07412    1.85818200      1.33308774     
0.07488    1.79409100      1.27934817     
0.07564    1.71247300      1.23232776     
0.07640    1.63948200      1.19046472     
0.07716    1.58731300      1.15354450     
0.07792    1.50181000      1.12200573     
0.07868    1.52769500      1.09606193     
0.07944    1.37020500      1.07407847     
0.08020    1.38511500      1.05585394     
0.08096    1.35900400      1.04143018     
0.08172    1.33007500      1.03138806     
0.08248    1.28823000      1.02418744     
0.08324    1.25899400      1.01964617     
0.08400    1.20311400      1.01758317     
0.08476    1.26024700      1.01866723     
0.08552    1.23891200      1.02159374     
0.08628    1.16686800      1.02620208     
0.08704    1.23735000      1.03233310     
0.08780    1.20169600      1.04021614     
0.08856    1.22155800      1.04917616     
0.08932    1.21220800      1.05898415     
0.09008    1.20337500      1.06950891     
0.09084    1.18607800      1.08071107     
0.09160    1.18076500      1.09226365     
0.09236    1.21800100      1.10398469     
0.09312    1.18273200      1.11577020     
0.09388    1.19116100      1.12745496     
0.09464    1.21116100      1.13884416     
0.09540    1.22723800      1.14987671     
0.09616    1.20767000      1.16047682     
0.09692    1.20756900      1.17047193     
0.09768    1.23038900      1.17962945     
0.09844    1.19053200      1.18805841     
0.09920    1.23589200      1.19570886     
0.09996    1.23188400      1.20246241     
0.10072    1.21185200      1.20796105     
0.10148    1.19811600      1.21250170     
0.10224    1.19645700      1.21605664     
0.10300    1.22450600      1.21859852     
0.10376    1.19149800      1.21961300     
0.10452    1.19400800      1.21956363     
0.10528    1.20242500      1.21843846     
0.10604    1.15330900      1.21622785     
0.10680    1.16050100      1.21252474     
0.10756    1.13809900      1.20766530     
0.10832    1.13961800      1.20174154     
0.10908    1.11952900      1.19476348     
0.10984    1.11632000      1.18643652     
0.11060    1.12148200      1.17695316     
0.11136    1.08178300      1.16649300     
0.11212    1.06568100      1.15507794     
0.11288    1.05883000      1.14253121     
0.11364    1.06175600      1.12891377     
0.11440    1.03059700      1.11446230     
0.11516    1.02136100      1.09920614     
0.11592    1.00192000      1.08306969     
0.11668    0.96228900      1.06601213     
0.11744    0.97163000      1.04829651     
0.11820    0.93801000      1.02995789     
0.11896    0.91454200      1.01099425     
0.11972    0.93305000      0.99130798     
0.12048    0.88010300      0.97116523     
0.12124    0.83692900      0.95059726     
0.12200    0.81414600      0.92963416     
0.12276    0.82559900      0.90819227     
0.12352    0.81099700      0.88648153     
0.12428    0.77767200      0.86453762     
0.12504    0.75610700      0.84239572     
0.12580    0.71186800      0.82005580     
0.12656    0.70659100      0.79761789     
0.12732    0.67967800      0.77512580     
0.12808    0.69529900      0.75261068     
0.12884    0.67528500      0.73012377     
0.12960    0.64272800      0.70772038     
0.13036    0.60621800      0.68542131     
0.13112    0.62007300      0.66325125     
0.13188    0.61224100      0.64128298     
0.13264    0.54135100      0.61957091     
0.13340    0.56047200      0.59809443     
0.13416    0.52740000      0.57687346     
0.13492    0.50783200      0.55597775     
0.13568    0.48609000      0.53549033     
0.13644    0.47705900      0.51534200     
0.13720    0.44735300      0.49554727     
0.13796    0.45509500      0.47614990     
0.13873    0.41982600      0.45705022     
0.13949    0.42407200      0.43861808     
0.14025    0.39009500      0.42060809     
0.14101    0.35698200      0.40302988     
0.14177    0.37373900      0.38609351     
0.14253    0.35668800      0.36962294     
0.14329    0.35621700      0.35361566     
0.14405    0.34283600      0.33807712     
0.14481    0.31566800      0.32318501     
0.14557    0.30746300      0.30882096     
0.14633    0.30874100      0.29493745     
0.14709    0.30852000      0.28153444     
0.14785    0.27858500      0.26875467     
0.14861    0.29053700      0.25653616     
0.14937    0.25404700      0.24479658     
0.15013    0.23325700      0.23353439     
0.15089    0.25262500      0.22284420     
0.15165    0.24465700      0.21274026     
0.15241    0.19820000      0.20309599     
0.15317    0.20249400      0.19390647     
0.15393    0.18221900      0.18522725     
0.15469    0.20723000      0.17713327     
0.15545    0.19268100      0.16946910     
0.15621    0.18540100      0.16222883     
0.15697    0.18384900      0.15543045     
0.15773    0.18003300      0.14919900     
0.15849    0.18491000      0.14336017     
0.15925    0.20133600      0.13790605     
0.16001    0.17880600      0.13282862     
0.16077    0.16224200      0.12827767     
0.16153    0.14241600      0.12408045     
0.16229    0.15668500      0.12022171     
0.16305    0.15522300      0.11669353     
0.16381    0.14947400      0.11360254     
0.16457    0.14827200      0.11084214     
0.16533    0.15471100      0.10837500     
0.16609    0.17240400      0.10619309     
0.16685    0.14156000      0.10435885     
0.16761    0.15703000      0.10282386     
0.16837    0.13198500      0.10153411     
0.16913    0.17006000      0.10048128     
0.16989    0.14614000      0.09969974     
0.17065    0.12966800      0.09917728     
0.17141    0.14613200      0.09885294     
0.17217    0.14028000      0.09871850     
0.17293    0.13840700      0.09878609     
0.17369    0.10809000      0.09907012     
0.17445    0.14095200      0.09950597     
0.17521    0.13801400      0.10008435     
0.17597    0.13651700      0.10080168     
0.17673    0.10520600      0.10168937     
0.17749    0.12537000      0.10268310     
0.17825    0.13392500      0.10377609     
0.17901    0.10895100      0.10496176     
0.17977    0.13100100      0.10626170     
0.18053    0.11288300      0.10763124     
0.18129    0.12773800      0.10905814     
0.18205    0.12631100      0.11053332     
0.18281    0.11586300      0.11206883     
0.18357    0.09722100      0.11363570     
0.18433    0.09402500      0.11522498     
0.18509    0.16199100      0.11683092     
0.18585    0.12547500      0.11844479     
0.18661    0.14854100      0.12005664     
0.18737    0.09793900      0.12165687     
0.18813    0.13648300      0.12324040     
0.18889    0.14973400      0.12479979     
0.18965    0.12417600      0.12631529     
0.19041    0.11943900      0.12779587     
0.19117    0.13554400      0.12923551     
0.19193    0.13153000      0.13061454     
0.19269    0.11878100      0.13192429     
0.19345    0.11471700      0.13317122     
0.19421    0.11219900      0.13435244     
0.19497    0.11814800      0.13546223     
0.19573    0.14256400      0.13646677     
0.19649    0.09970400      0.13739323     
0.19725    0.15293100      0.13823814     
0.19801    0.08551700      0.13899795     
0.19877    0.13797700      0.13963419     
0.19953    0.07582900      0.14017558     
0.20029    0.09180700      0.14062446     
0.20105    0.12350700      0.14098095     
0.20181    0.10911200      0.14120718     
0.20257    0.10780000      0.14132740     
0.20333    0.13312700      0.14134952     
0.20409    0.08803100      0.14127322     
0.20485    0.11867500      0.14107300     
0.20561    0.06880500      0.14075656     
0.20637    0.11883500      0.14034332     
0.20713    0.11131900      0.13983429     
0.20789    0.09116400      0.13920961     
0.20865    0.12134200      0.13847122     
0.20941    0.09307200      0.13763957     
0.21017    0.11135600      0.13671689     
0.21093    0.09786100      0.13569751     
0.21169    0.11106400      0.13456549     
0.21245    0.06621100      0.13335103     
0.21321    0.10639700      0.13205778     
0.21397    0.08044600      0.13068634     
0.21473    0.09519600      0.12921440     
0.21549    0.08164900      0.12767464     
0.21625    0.09817200      0.12607016     
0.21701    0.08310000      0.12440422     
0.21777    0.08215300      0.12265802     
0.21853    0.07537100      0.12085884     
0.21929    0.10275100      0.11901248     
0.22005    0.08441700      0.11712315     
0.22081    0.06854000      0.11518014     
0.22157    0.05229400      0.11320212     
0.22233    0.09468200      0.11119436     
0.22309    0.08562800      0.10915938     
0.22385    0.08020800      0.10709688     
0.22461    0.07937100      0.10501941     
0.22537    0.08381500      0.10293060     
0.22613    0.06727200      0.10083315     
0.22689    0.07492900      0.09873287     
0.22765    0.07405300      0.09663585     
0.22841    0.06307600      0.09454420     
0.22917    0.09616300      0.09246162     
0.22993    0.07221200      0.09039614     
0.23069    0.08226100      0.08835252     
0.23145    0.09003700      0.08633157     
0.23221    0.07507600      0.08433555     
0.23297    0.08386100      0.08236790     
0.23373    0.05100500      0.08044523     
0.23449    0.06541700      0.07855605     
0.23525    0.05227900      0.07670373     
0.23601    0.07870300      0.07489181     
0.23677    0.08360500      0.07313948     
0.23753    0.04999600      0.07143281     
0.23829    0.07345300      0.06977138     
0.23905    0.05124000      0.06815595     
0.23981    0.06364700      0.06660855     
0.24057    0.05175500      0.06511773     
0.24133    0.06575800      0.06367865     
0.24209    0.06795300      0.06229138     
0.24285    0.07852900      0.06097097     
0.24361    0.04168800      0.05971396     
0.24437    0.05763800      0.05850987     
0.24513    0.07134600      0.05735863     
0.24589    0.05413200      0.05627284     
0.24665    0.06238300      0.05525403     
0.24741    0.05426700      0.05428792     
0.24817    0.08941300      0.05337346     
0.24893    0.08954300      0.05251576     
0.24969    0.05013500      0.05172543     
