# Supplementary material for: Precisely patterned nanofibres made from extendable protein multiplexes
Source: Nat Chem. 2023 Sep 4;15(12):1664–71. doi: 10.1038/s41557-023-01314-x (PMC10695826; doi:10.1038/s41557-023-01314-x)
Supplement: Supplementary file 3 — Protein model images, SEC source data and SAXS source data. [file 41557_2023_1314_MOESM3_ESM.zip › Figure2/SAXS_2o44_C6_H_exp.txt]

# SAXS profile: number of points = 303, q_min = 0.02014, q_max = 0.24969, delta_q = 0.000760099337748344
# offset = 0.00000000000000, scaling c = 2.48348108358644e-07, Chi = 1.23054262308046
#  q       exp_intensity   model_intensity
0.02014    36.36183100     33.76404233    
0.02090    35.65194700     33.26356610    
0.02166    35.35137400     32.75002764    
0.02242    34.52482600     32.22687278    
0.02318    33.77321600     31.69453680    
0.02395    32.95289900     31.14540724    
0.02471    32.52143500     30.59274634    
0.02547    31.68778800     30.03300846    
0.02623    30.92496500     29.46665356    
0.02699    30.36507300     28.89404535    
0.02775    29.57471500     28.31376120    
0.02851    28.90417500     27.72900921    
0.02927    27.97258900     27.14022868    
0.03003    27.44946900     26.54785973    
0.03079    26.88982600     25.95157315    
0.03155    26.07037500     25.35318788    
0.03231    25.26510200     24.75331602    
0.03307    24.73621400     24.15239786    
0.03383    23.85039600     23.55097114    
0.03459    23.15468800     22.95002571    
0.03535    22.49035600     22.35000265    
0.03611    21.86302200     21.75130505    
0.03687    21.12017300     21.15501495    
0.03763    20.42074700     20.56191119    
0.03839    19.87806600     19.97197074    
0.03915    19.29201900     19.38555625    
0.03991    18.67205100     18.80381292    
0.04067    18.07985400     18.22806486    
0.04143    17.47663000     17.65746062    
0.04219    16.74664100     17.09231688    
0.04295    16.24984300     16.53356602    
0.04371    15.46552800     15.98351733    
0.04447    15.10505800     15.44032492    
0.04523    14.49002200     14.90424056    
0.04599    13.98630700     14.37565855    
0.04675    13.43137100     13.85837235    
0.04751    12.87982800     13.34930688    
0.04827    12.31506900     12.84867267    
0.04903    11.78706800     12.35667612    
0.04979    11.31371700     11.87722914    
0.05055    10.76428000     11.40757699    
0.05131    10.32683800     10.94733113    
0.05207    9.86473200      10.49662474    
0.05283    9.48151200      10.05887072    
0.05359    9.04567000      9.63239353     
0.05435    8.62620700      9.21596732     
0.05511    8.19500800      8.80967115     
0.05587    7.78616500      8.41615238     
0.05663    7.44132200      8.03514934     
0.05739    7.12650400      7.66450001     
0.05815    6.85174700      7.30422385     
0.05891    6.52516700      6.95615012     
0.05967    6.04256700      6.62145913     
0.06043    5.82187300      6.29713082     
0.06119    5.49153900      5.98313347     
0.06195    5.24294900      5.68040966     
0.06271    4.97267600      5.39160354     
0.06347    4.75520600      5.11286442     
0.06423    4.44808100      4.84412471     
0.06499    4.24868200      4.58550718     
0.06575    3.95032800      4.34094845     
0.06651    3.75077200      4.10594765     
0.06727    3.62753100      3.88039088     
0.06803    3.33605500      3.66416309     
0.06879    3.22370200      3.46073211     
0.06955    3.04590300      3.26666684     
0.07031    2.89643700      3.08130071     
0.07107    2.72456600      2.90449052     
0.07183    2.55548100      2.73871195     
0.07259    2.45212900      2.58204545     
0.07335    2.37958100      2.43319813     
0.07412    2.20328400      2.29026596     
0.07488    2.17429600      2.15833022     
0.07564    2.04745700      2.03512040     
0.07640    1.87880400      1.91875487     
0.07716    1.83758000      1.80905563     
0.07792    1.70590500      1.70677748     
0.07868    1.62740400      1.61248330     
0.07944    1.55053200      1.52401659     
0.08020    1.51656400      1.44119830     
0.08096    1.42367000      1.36424152     
0.08172    1.44029900      1.29435700     
0.08248    1.31632500      1.22927971     
0.08324    1.29656200      1.16883615     
0.08400    1.27275600      1.11285317     
0.08476    1.18404600      1.06292592     
0.08552    1.26440500      1.01682881     
0.08628    1.12773500      0.97439710     
0.08704    1.08811100      0.93546682     
0.08780    1.12173500      0.90100696     
0.08856    1.07220000      0.86971666     
0.08932    1.11063800      0.84120098     
0.09008    1.07732700      0.81531281     
0.09084    1.01799800      0.79256018     
0.09160    1.01204900      0.77228125     
0.09236    1.05083000      0.75398118     
0.09312    0.94244400      0.73753177     
0.09388    0.93375500      0.72313506     
0.09464    0.96154000      0.71052697     
0.09540    0.91525000      0.69921512     
0.09616    0.82051400      0.68909309     
0.09692    0.88583400      0.68018999     
0.09768    0.85409300      0.67243365     
0.09844    0.91731500      0.66541501     
0.09920    0.90305800      0.65904739     
0.09996    0.85592700      0.65327514     
0.10072    0.94851000      0.64808127     
0.10148    0.79809100      0.64318961     
0.10224    0.86645000      0.63853550     
0.10300    0.87108400      0.63405473     
0.10376    0.85989200      0.62968319     
0.10452    0.85255000      0.62530099     
0.10528    0.79108200      0.62085853     
0.10604    0.76621700      0.61630927     
0.10680    0.77336600      0.61154435     
0.10756    0.79375300      0.60654293     
0.10832    0.77658100      0.60129504     
0.10908    0.75134500      0.59577827     
0.10984    0.76865500      0.58986930     
0.11060    0.76955500      0.58358466     
0.11136    0.75124900      0.57695868     
0.11212    0.73963200      0.56998266     
0.11288    0.70904300      0.56256893     
0.11364    0.72747000      0.55471737     
0.11440    0.69588100      0.54650821     
0.11516    0.70773700      0.53794467     
0.11592    0.68170600      0.52898201     
0.11668    0.65262800      0.51959180     
0.11744    0.68410500      0.50988265     
0.11820    0.68523500      0.49986938     
0.11896    0.62647800      0.48955165     
0.11972    0.60766000      0.47887401     
0.12048    0.56998300      0.46797154     
0.12124    0.56996900      0.45685909     
0.12200    0.57254700      0.44555059     
0.12276    0.47404900      0.43401358     
0.12352    0.52741200      0.42235368     
0.12428    0.51319900      0.41059349     
0.12504    0.48648600      0.39875557     
0.12580    0.48417800      0.38686222     
0.12656    0.51727500      0.37496049     
0.12732    0.44913800      0.36307556     
0.12808    0.41093600      0.35122913     
0.12884    0.37439800      0.33947866     
0.12960    0.37684700      0.32785061     
0.13036    0.44339600      0.31635274     
0.13112    0.35689500      0.30500337     
0.13188    0.33744900      0.29386804     
0.13264    0.31051900      0.28298929     
0.13340    0.35059700      0.27233820     
0.13416    0.31596200      0.26192933     
0.13492    0.29462500      0.25182280     
0.13568    0.30848200      0.24208800     
0.13644    0.33708400      0.23265591     
0.13720    0.26473400      0.22353679     
0.13796    0.24219400      0.21476659     
0.13873    0.24341700      0.20636109     
0.13949    0.21267800      0.19842229     
0.14025    0.24287000      0.19084119     
0.14101    0.23594900      0.18362418     
0.14177    0.21008500      0.17693959     
0.14253    0.22112000      0.17063604     
0.14329    0.20522200      0.16470724     
0.14405    0.20450900      0.15915389     
0.14481    0.20223000      0.15411270     
0.14557    0.13739200      0.14948036     
0.14633    0.15535900      0.14521488     
0.14709    0.17347300      0.14131181     
0.14785    0.18357200      0.13786990     
0.14861    0.23895600      0.13483213     
0.14937    0.18869100      0.13213263     
0.15013    0.19832200      0.12976493     
0.15089    0.09525700      0.12778499     
0.15165    0.13185700      0.12618950     
0.15241    0.15079000      0.12488378     
0.15317    0.11110500      0.12385852     
0.15393    0.13960900      0.12314089     
0.15469    0.08900500      0.12275598     
0.15545    0.16390000      0.12260494     
0.15621    0.13917500      0.12267747     
0.15697    0.13407500      0.12297451     
0.15773    0.12349600      0.12353555     
0.15849    0.11869500      0.12426818     
0.15925    0.14112700      0.12516074     
0.16001    0.12850400      0.12620139     
0.16077    0.15532600      0.12742841     
0.16153    0.17477300      0.12876337     
0.16229    0.14264500      0.13019281     
0.16305    0.10427800      0.13170619     
0.16381    0.12521500      0.13331526     
0.16457    0.14918900      0.13497646     
0.16533    0.18106400      0.13667606     
0.16609    0.18377400      0.13840511     
0.16685    0.15816800      0.14014961     
0.16761    0.13788700      0.14189122     
0.16837    0.13168200      0.14362174     
0.16913    0.14894000      0.14533373     
0.16989    0.15733600      0.14700909     
0.17065    0.17242500      0.14862991     
0.17141    0.10899700      0.15020075     
0.17217    0.15855300      0.15171609     
0.17293    0.10414000      0.15315949     
0.17369    0.14664800      0.15450953     
0.17445    0.12786000      0.15578228     
0.17521    0.14077000      0.15697351     
0.17597    0.15535300      0.15807359     
0.17673    0.16502400      0.15905180     
0.17749    0.13595600      0.15993736     
0.17825    0.16413200      0.16073067     
0.17901    0.15445500      0.16143249     
0.17977    0.19547000      0.16199643     
0.18053    0.18950300      0.16246755     
0.18129    0.12008500      0.16284418     
0.18205    0.14818400      0.16312453     
0.18281    0.13505000      0.16328533     
0.18357    0.17179300      0.16334993     
0.18433    0.13826300      0.16332998     
0.18509    0.18790500      0.16322802     
0.18585    0.12104400      0.16302464     
0.18661    0.18152200      0.16273734     
0.18737    0.14430400      0.16238051     
0.18813    0.11418600      0.16195773     
0.18889    0.14201200      0.16146512     
0.18965    0.13210300      0.16089985     
0.19041    0.11532700      0.16029048     
0.19117    0.12992800      0.15963918     
0.19193    0.16684300      0.15893658     
0.19269    0.17992700      0.15819621     
0.19345    0.16235200      0.15742709     
0.19421    0.16223100      0.15663412     
0.19497    0.15331000      0.15582360     
0.19573    0.11488100      0.15499571     
0.19649    0.12165100      0.15416437     
0.19725    0.14248100      0.15333144     
0.19801    0.11373500      0.15249851     
0.19877    0.13666600      0.15167969     
0.19953    0.06002800      0.15087181     
0.20029    0.10152200      0.15007969     
0.20105    0.11752000      0.14930748     
0.20181    0.14130200      0.14856496     
0.20257    0.15120900      0.14785328     
0.20333    0.11823100      0.14717006     
0.20409    0.10153200      0.14651629     
0.20485    0.09045200      0.14590534     
0.20561    0.12010500      0.14533361     
0.20637    0.11127000      0.14479852     
0.20713    0.08918500      0.14430085     
0.20789    0.09918800      0.14384649     
0.20865    0.10056400      0.14344276     
0.20941    0.12968100      0.14307372     
0.21017    0.12490500      0.14273937     
0.21093    0.11133700      0.14244806     
0.21169    0.08336200      0.14220172     
0.21245    0.13344500      0.14198710     
0.21321    0.11277600      0.14180329     
0.21397    0.15117100      0.14165115     
0.21473    0.17885600      0.14153838     
0.21549    0.11760000      0.14144692     
0.21625    0.04217800      0.14137537     
0.21701    0.07326300      0.14132263     
0.21777    0.10518100      0.14129203     
0.21853    0.06449200      0.14127049     
0.21929    0.06146000      0.14125571     
0.22005    0.09832800      0.14124557     
0.22081    0.09200200      0.14123634     
0.22157    0.04053500      0.14122281     
0.22233    0.08266400      0.14120011     
0.22309    0.05490800      0.14116458     
0.22385    0.04833100      0.14110871     
0.22461    0.07405500      0.14103103     
0.22537    0.11605600      0.14092843     
0.22613    0.08450200      0.14079783     
0.22689    0.06205700      0.14063140     
0.22765    0.06195900      0.14042011     
0.22841    0.06719300      0.14016882     
0.22917    0.07562300      0.13987602     
0.22993    0.08185500      0.13953517     
0.23069    0.07600100      0.13912804     
0.23145    0.06590000      0.13866974     
0.23221    0.01734600      0.13815861     
0.23297    0.07695100      0.13758937     
0.23373    0.06517400      0.13693960     
0.23449    0.05971200      0.13622839     
0.23525    0.04850900      0.13545616     
0.23601    0.06914700      0.13462358     
0.23677    0.03065200      0.13369771     
0.23753    0.03200900      0.13270810     
0.23829    0.07762800      0.13165381     
0.23905    0.04204700      0.13053343     
0.23981    0.05494600      0.12932669     
0.24057    0.05803500      0.12805123     
0.24133    0.04770600      0.12671277     
0.24209    0.06596700      0.12531146     
0.24285    0.03611700      0.12383106     
0.24361    0.03039500      0.12228259     
0.24437    0.08168900      0.12067679     
0.24513    0.06124800      0.11901497     
0.24589    0.02469100      0.11728910     
0.24665    0.04140500      0.11550227     
0.24741    0.00754500      0.11366920     
0.24817    0.04569800      0.11179159     
0.24893    0.07184600      0.10986581     
0.24969    0.06351800      0.10789134     
