# Supplementary material for: Precisely patterned nanofibres made from extendable protein multiplexes
Source: Nat Chem. 2023 Sep 4;15(12):1664–71. doi: 10.1038/s41557-023-01314-x (PMC10695826; doi:10.1038/s41557-023-01314-x)
Supplement: Supplementary file 3 — Protein model images, SEC source data and SAXS source data. [file 41557_2023_1314_MOESM3_ESM.zip › Figure2/SAXS_3o22_C4_H_exp.txt]

# SAXS profile: number of points = 303, q_min = 0.02014, q_max = 0.24969, delta_q = 0.000760099337748344
# offset = 0.00000000000000, scaling c = 1.06573179673785e-06, Chi = 1.22287221712257
#  q       exp_intensity   model_intensity
0.02014    68.41996100     64.40084982    
0.02090    68.05269500     63.79791985    
0.02166    66.96373300     63.17541578    
0.02242    66.32427300     62.53803862    
0.02318    65.65876100     61.88612771    
0.02395    64.72349800     61.20966040    
0.02471    63.69886400     60.52362740    
0.02547    62.58059600     59.82473426    
0.02623    61.92290000     59.11336064    
0.02699    61.20899300     58.38967513    
0.02775    60.06520500     57.64951909    
0.02851    59.17252100     56.89868976    
0.02927    58.42398600     56.13755742    
0.03003    57.19876000     55.36649444    
0.03079    56.54710300     54.58247751    
0.03155    55.72549000     53.78946589    
0.03231    54.59189600     52.98841151    
0.03307    53.98123900     52.17971970    
0.03383    52.90133300     51.36168500    
0.03459    51.89275300     50.53656280    
0.03535    50.94152900     49.70567057    
0.03611    49.98849000     48.86940517    
0.03687    48.80207300     48.02719359    
0.03763    47.89150200     47.18007818    
0.03839    47.41601800     46.32949605    
0.03915    46.18768800     45.47583624    
0.03991    45.00382800     44.61913145    
0.04067    44.20083400     43.76009438    
0.04143    43.23493600     42.89981185    
0.04219    42.32223300     42.03866510    
0.04295    41.37838800     41.17707182    
0.04371    40.50283000     40.31585657    
0.04447    39.58903400     39.45557311    
0.04523    38.68447100     38.59656303    
0.04599    37.82164000     37.73920023    
0.04675    36.85915300     36.88518300    
0.04751    36.05639800     36.03409189    
0.04827    35.04330700     35.18628112    
0.04903    34.38331900     34.34210045    
0.04979    33.29825700     33.50376736    
0.05055    32.53245600     32.67050165    
0.05131    31.50396600     31.84234027    
0.05207    30.70186400     31.01957695    
0.05283    29.97176700     30.20467180    
0.05359    29.07017100     29.39705131    
0.05435    28.28190000     28.59619986    
0.05511    27.43550000     27.80238752    
0.05587    26.63239500     27.01784342    
0.05663    25.84396000     26.24288455    
0.05739    25.03979700     25.47613059    
0.05815    24.42614700     24.71780832    
0.05891    23.59884900     23.96975050    
0.05967    22.69296800     23.23345265    
0.06043    21.93814500     22.50660508    
0.06119    21.41038600     21.78939543    
0.06195    20.63608400     21.08297895    
0.06271    20.09494500     20.39044793    
0.06347    19.27436200     19.70831911    
0.06423    18.58122200     19.03675975    
0.06499    18.03547200     18.37615636    
0.06575    17.41561500     17.73136028    
0.06651    16.68609000     17.09773735    
0.06727    16.07358600     16.47539188    
0.06803    15.61761600     15.86442717    
0.06879    14.88832900     15.26968211    
0.06955    14.36063800     14.68727902    
0.07031    13.83108500     14.11661980    
0.07107    13.35413300     13.55776748    
0.07183    12.64326700     13.01468638    
0.07259    12.16977100     12.48520105    
0.07335    11.80569300     11.96770251    
0.07412    11.37211000     11.45574704    
0.07488    10.81492300     10.96527780    
0.07564    10.35329600     10.48960729    
0.07640    9.88558500      10.02595627    
0.07716    9.46298500      9.57430134     
0.07792    9.10614700      9.13643099     
0.07868    8.61679200      8.71411905     
0.07944    8.25863800      8.30363789     
0.08020    7.85247800      7.90493772     
0.08096    7.47721400      7.51886001     
0.08172    7.10646800      7.14881029     
0.08248    6.82193000      6.79022301     
0.08324    6.47406600      6.44301546     
0.08400    6.19424400      6.10710230     
0.08476    5.87481500      5.78745511     
0.08552    5.51628700      5.47874178     
0.08628    5.34437500      5.18085534     
0.08704    4.97198300      4.89368698     
0.08780    4.71319700      4.62107448     
0.08856    4.57368100      4.35954889     
0.08932    4.29800200      4.10817306     
0.09008    4.02470700      3.86681601     
0.09084    3.74340500      3.63827178     
0.09160    3.57094300      3.42072998     
0.09236    3.46569800      3.21255308     
0.09312    3.20421000      3.01359471     
0.09388    3.04475200      2.82569294     
0.09464    2.77698100      2.64851858     
0.09540    2.69027000      2.47983922     
0.09616    2.51499200      2.31949729     
0.09692    2.38129900      2.16853852     
0.09768    2.31213300      2.02782064     
0.09844    2.15685900      1.89468207     
0.09920    1.95059700      1.76895198     
0.09996    1.85340600      1.65098495     
0.10072    1.82934900      1.54259412     
0.10148    1.67255900      1.44083890     
0.10224    1.64349100      1.34554681     
0.10300    1.47835100      1.25654398     
0.10376    1.51962500      1.17629829     
0.10452    1.36596000      1.10175023     
0.10528    1.33076600      1.03271499     
0.10604    1.22342600      0.96901383     
0.10680    1.17550400      0.91236060     
0.10756    1.09316600      0.86084784     
0.10832    1.04508700      0.81392997     
0.10908    1.00262900      0.77145100     
0.10984    0.91204600      0.73445719     
0.11060    0.92442800      0.70197826     
0.11136    0.85845500      0.67321048     
0.11212    0.83789700      0.64800467     
0.11288    0.77398600      0.62693874     
0.11364    0.79591000      0.60968666     
0.11440    0.81095600      0.59532545     
0.11516    0.74042200      0.58371772     
0.11592    0.76801100      0.57509240     
0.11668    0.65657000      0.56953888     
0.11744    0.67893500      0.56611370     
0.11820    0.69241000      0.56470030     
0.11896    0.66298200      0.56532175     
0.11972    0.67064700      0.56823766     
0.12048    0.64335100      0.57263636     
0.12124    0.65929700      0.57840093     
0.12200    0.69894200      0.58541194     
0.12276    0.67462600      0.59398984     
0.12352    0.71029000      0.60344855     
0.12428    0.68332600      0.61369913     
0.12504    0.65756600      0.62465403     
0.12580    0.63566700      0.63639632     
0.12656    0.65406600      0.64856503     
0.12732    0.68154000      0.66104819     
0.12808    0.67768500      0.67377545     
0.12884    0.68554200      0.68668227     
0.12960    0.67679500      0.69959972     
0.13036    0.68424800      0.71244738     
0.13112    0.72234900      0.72516658     
0.13188    0.66714800      0.73763108     
0.13264    0.65127800      0.74973333     
0.13340    0.67865800      0.76147161     
0.13416    0.69893900      0.77280161     
0.13492    0.71312200      0.78359967     
0.13568    0.69757000      0.79370721     
0.13644    0.73591000      0.80323582     
0.13720    0.71896900      0.81215645     
0.13796    0.76419000      0.82038819     
0.13873    0.76773200      0.82777752     
0.13949    0.74259700      0.83434221     
0.14025    0.73128500      0.84017666     
0.14101    0.71335100      0.84526796     
0.14177    0.73872400      0.84925240     
0.14253    0.72897700      0.85243707     
0.14329    0.72178900      0.85483547     
0.14405    0.72962100      0.85644593     
0.14481    0.79103300      0.85697533     
0.14557    0.72221600      0.85664643     
0.14633    0.66901500      0.85553375     
0.14709    0.67909000      0.85364015     
0.14785    0.75995300      0.85076068     
0.14861    0.72550400      0.84699874     
0.14937    0.71167500      0.84250358     
0.15013    0.74785000      0.83728945     
0.15089    0.69194200      0.83122786     
0.15165    0.69702000      0.82433519     
0.15241    0.72047000      0.81679438     
0.15317    0.69223700      0.80862302     
0.15393    0.65784900      0.79976688     
0.15469    0.62413200      0.79016162     
0.15545    0.66240200      0.78002584     
0.15621    0.64246800      0.76938381     
0.15697    0.62966700      0.75823597     
0.15773    0.65247100      0.74645953     
0.15849    0.68741800      0.73428919     
0.15925    0.61083600      0.72174744     
0.16001    0.62247900      0.70885599     
0.16077    0.62265400      0.69553422     
0.16153    0.59494600      0.68194431     
0.16229    0.55862100      0.66811882     
0.16305    0.62561800      0.65408463     
0.16381    0.53310100      0.63983040     
0.16457    0.56290100      0.62544105     
0.16533    0.58443900      0.61096137     
0.16609    0.53690000      0.59641613     
0.16685    0.50652100      0.58182224     
0.16761    0.50542300      0.56723887     
0.16837    0.47081900      0.55269957     
0.16913    0.54488700      0.53822632     
0.16989    0.47906000      0.52386129     
0.17065    0.45635600      0.50965404     
0.17141    0.48460200      0.49560842     
0.17217    0.39597000      0.48174324     
0.17293    0.43878500      0.46810452     
0.17369    0.42391000      0.45477996     
0.17445    0.39886800      0.44171490     
0.17521    0.36299100      0.42892247     
0.17597    0.41864200      0.41643337     
0.17673    0.34435400      0.40439551     
0.17749    0.34965100      0.39269554     
0.17825    0.43355200      0.38134879     
0.17901    0.29284300      0.37037092     
0.17977    0.33653100      0.35993756     
0.18053    0.30691300      0.34991988     
0.18129    0.30340900      0.34030450     
0.18205    0.31591100      0.33109033     
0.18281    0.31479800      0.32246654     
0.18357    0.27011100      0.31431621     
0.18433    0.31380300      0.30660319     
0.18509    0.30887200      0.29933137     
0.18585    0.28630400      0.29263305     
0.18661    0.27867200      0.28646196     
0.18737    0.25748100      0.28073570     
0.18813    0.29238900      0.27545533     
0.18889    0.27891700      0.27072587     
0.18965    0.23482100      0.26653558     
0.19041    0.20883400      0.26279329     
0.19117    0.22526500      0.25949114     
0.19193    0.25277100      0.25665949     
0.19269    0.26674200      0.25439933     
0.19345    0.26389000      0.25254198     
0.19421    0.28395800      0.25108414     
0.19497    0.22702800      0.25005050     
0.19573    0.21408500      0.24955092     
0.19649    0.22988400      0.24942051     
0.19725    0.21128300      0.24964793     
0.19801    0.22673600      0.25022151     
0.19877    0.20332200      0.25128206     
0.19953    0.19766300      0.25265631     
0.20029    0.15743900      0.25433231     
0.20105    0.17334400      0.25630292     
0.20181    0.18978200      0.25864556     
0.20257    0.25148800      0.26126845     
0.20333    0.25398000      0.26412967     
0.20409    0.21326500      0.26721649     
0.20485    0.23462000      0.27057705     
0.20561    0.20263000      0.27415185     
0.20637    0.23359700      0.27790044     
0.20713    0.22036700      0.28181134     
0.20789    0.21099700      0.28589012     
0.20865    0.24134000      0.29013244     
0.20941    0.17368800      0.29447249     
0.21017    0.19400100      0.29889961     
0.21093    0.20970900      0.30342138     
0.21169    0.19826500      0.30801438     
0.21245    0.18630900      0.31264361     
0.21321    0.21626200      0.31729970     
0.21397    0.24291000      0.32197386     
0.21473    0.26053000      0.32664480     
0.21549    0.22983100      0.33128906     
0.21625    0.23905600      0.33589803     
0.21701    0.22312500      0.34046371     
0.21777    0.20328800      0.34494623     
0.21853    0.22431800      0.34934655     
0.21929    0.23449600      0.35366038     
0.22005    0.26605600      0.35788158     
0.22081    0.25811100      0.36195686     
0.22157    0.24815700      0.36590246     
0.22233    0.25685200      0.36971631     
0.22309    0.24748400      0.37338964     
0.22385    0.22847500      0.37687548     
0.22461    0.28017400      0.38018453     
0.22537    0.26462500      0.38332753     
0.22613    0.27389200      0.38629915     
0.22689    0.31043600      0.38906647     
0.22765    0.23172800      0.39160386     
0.22841    0.25627200      0.39395266     
0.22917    0.27599500      0.39611203     
0.22993    0.27012700      0.39805739     
0.23069    0.24655600      0.39973632     
0.23145    0.25197800      0.40121663     
0.23221    0.28006300      0.40249716     
0.23297    0.25209600      0.40356402     
0.23373    0.21887000      0.40434839     
0.23449    0.29629300      0.40492647     
0.23525    0.26505700      0.40530279     
0.23601    0.27623000      0.40548246     
0.23677    0.26883400      0.40537233     
0.23753    0.26273600      0.40506428     
0.23829    0.22174900      0.40456075     
0.23905    0.27099200      0.40386192     
0.23981    0.24944000      0.40291201     
0.24057    0.26440200      0.40176499     
0.24133    0.25855500      0.40044055     
0.24209    0.28597400      0.39894079     
0.24285    0.23874300      0.39721965     
0.24361    0.24997600      0.39531106     
0.24437    0.24507800      0.39324536     
0.24513    0.28697200      0.39102695     
0.24589    0.28284900      0.38863545     
0.24665    0.27803900      0.38607607     
0.24741    0.26573000      0.38338818     
0.24817    0.23996800      0.38057607     
0.24893    0.28900300      0.37762933     
0.24969    0.26012400      0.37454237     
