# Supplementary material for: Precisely patterned nanofibres made from extendable protein multiplexes
Source: Nat Chem. 2023 Sep 4;15(12):1664–71. doi: 10.1038/s41557-023-01314-x (PMC10695826; doi:10.1038/s41557-023-01314-x)
Supplement: Supplementary file 3 — Protein model images, SEC source data and SAXS source data. [file 41557_2023_1314_MOESM3_ESM.zip › Figure2/SAXS_2o31_C5_H_exp.txt]

# SAXS profile: number of points = 303, q_min = 0.02014, q_max = 0.24969, delta_q = 0.000760099337748344
# offset = 0.00000000000000, scaling c = 4.08060525199695e-07, Chi = 0.965712910470822
#  q       exp_intensity   model_intensity
0.02014    28.25350600     26.81189171    
0.02090    27.78205100     26.56058339    
0.02166    27.48464300     26.30107007    
0.02242    27.12784600     26.03531934    
0.02318    26.83974600     25.76347069    
0.02395    26.35231300     25.48133629    
0.02471    26.13636400     25.19515190    
0.02547    25.79716000     24.90355638    
0.02623    25.51638200     24.60670540    
0.02699    24.95863600     24.30466534    
0.02775    24.59512700     23.99567634    
0.02851    24.37238900     23.68217471    
0.02927    23.84828700     23.36431378    
0.03003    23.49954100     23.04224763    
0.03079    23.18197600     22.71468344    
0.03155    22.78887200     22.38329325    
0.03231    22.38472400     22.04847558    
0.03307    21.99637200     21.71039760    
0.03383    21.68562000     21.36832225    
0.03459    21.26931200     21.02319959    
0.03535    20.83108900     20.67558896    
0.03611    20.50175600     20.32565457    
0.03687    20.02289700     19.97313302    
0.03763    19.73867900     19.61846275    
0.03839    19.22237700     19.26225915    
0.03915    18.93299700     18.90468306    
0.03991    18.49732500     18.54573063    
0.04067    18.10969200     18.18569225    
0.04143    17.70767400     17.82504307    
0.04219    17.24942300     17.46394192    
0.04295    16.98689900     17.10255531    
0.04371    16.49598400     16.74120220    
0.04447    16.20165400     16.38014688    
0.04523    15.78975900     16.01953209    
0.04599    15.44144600     15.65951236    
0.04675    15.07006600     15.30076087    
0.04751    14.69930900     14.94314327    
0.04827    14.40453100     14.58680776    
0.04903    13.98677500     14.23190082    
0.04979    13.62078500     13.87931794    
0.05055    13.21385600     13.52876445    
0.05131    12.95282400     13.18026147    
0.05207    12.60938300     12.83393296    
0.05283    12.20010200     12.49078532    
0.05359    11.85615800     12.15059749    
0.05435    11.54979900     11.81316629    
0.05511    11.17982300     11.47860641    
0.05587    10.90200700     11.14783508    
0.05663    10.48581500     10.82099569    
0.05739    10.28630400     10.49752589    
0.05815    9.97192400      10.17752312    
0.05891    9.60918900      9.86174971     
0.05967    9.27160600      9.55082888     
0.06043    9.00360600      9.24381437     
0.06119    8.70106200      8.94078811     
0.06195    8.43249800      8.64223378     
0.06271    8.16851800      8.34944358     
0.06347    7.88470900      8.06097583     
0.06423    7.55298700      7.77690403     
0.06499    7.27955400      7.49739341     
0.06575    7.05268300      7.22447737     
0.06651    6.81015500      6.95622600     
0.06727    6.53249600      6.69268850     
0.06803    6.30599900      6.43391341     
0.06879    6.06253200      6.18193161     
0.06955    5.79725100      5.93512811     
0.07031    5.56586700      5.69325536     
0.07107    5.36358700      5.45634329     
0.07183    5.12861500      5.22606764     
0.07259    4.94355400      5.00151802     
0.07335    4.73919900      4.78202424     
0.07412    4.47409400      4.56485707     
0.07488    4.28638500      4.35677805     
0.07564    4.15044200      4.15496140     
0.07640    3.96959800      3.95823516     
0.07716    3.78294700      3.76659335     
0.07792    3.60255200      3.58080098     
0.07868    3.48940200      3.40162006     
0.07944    3.26532000      3.22747276     
0.08020    3.11997000      3.05834169     
0.08096    2.96385200      2.89458976     
0.08172    2.79766200      2.73767844     
0.08248    2.64817000      2.58566437     
0.08324    2.50582900      2.43851727     
0.08400    2.43495200      2.29620603     
0.08476    2.28359500      2.16086733     
0.08552    2.13250000      2.03022271     
0.08628    2.03072500      1.90423041     
0.08704    1.88738500      1.78284769     
0.08780    1.78339400      1.66773188     
0.08856    1.68926900      1.55739942     
0.08932    1.60271200      1.45144945     
0.09008    1.53442600      1.34982873     
0.09084    1.41173900      1.25375233     
0.09160    1.34208700      1.16244539     
0.09236    1.19653800      1.07520146     
0.09312    1.16294400      0.99196055     
0.09388    1.11604600      0.91352889     
0.09464    0.97539800      0.83976946     
0.09540    0.96729600      0.76971533     
0.09616    0.87111500      0.70330114     
0.09692    0.80262500      0.64098808     
0.09768    0.72377900      0.58315898     
0.09844    0.71203100      0.52865351     
0.09920    0.64315200      0.47740063     
0.09996    0.58550400      0.42956120     
0.10072    0.56986700      0.38593609     
0.10148    0.55981400      0.34523721     
0.10224    0.48872500      0.30739133     
0.10300    0.47955700      0.27232446     
0.10376    0.44960400      0.24113547     
0.10452    0.42525200      0.21247398     
0.10528    0.36598200      0.18626001     
0.10604    0.32600200      0.16241637     
0.10680    0.30005900      0.14171163     
0.10756    0.30090400      0.12330165     
0.10832    0.28316900      0.10694373     
0.10908    0.25299300      0.09256952     
0.10984    0.24374000      0.08065207     
0.11060    0.24439600      0.07076173     
0.11136    0.22149500      0.06254002     
0.11212    0.21387000      0.05592106     
0.11288    0.19344000      0.05116530     
0.11364    0.19656100      0.04813161     
0.11440    0.16630900      0.04640499     
0.11516    0.18170200      0.04592425     
0.11592    0.17314800      0.04679391     
0.11668    0.16955400      0.04905805     
0.11744    0.15978100      0.05228936     
0.11820    0.17396300      0.05643546     
0.11896    0.14908600      0.06150756     
0.11972    0.14671800      0.06762485     
0.12048    0.16030700      0.07441703     
0.12124    0.15631700      0.08183172     
0.12200    0.16349900      0.08981558     
0.12276    0.18179100      0.09851080     
0.12352    0.18453800      0.10760598     
0.12428    0.16657300      0.11706058     
0.12504    0.18651300      0.12683435     
0.12580    0.22398600      0.13695781     
0.12656    0.22930100      0.14727035     
0.12732    0.17256000      0.15771836     
0.12808    0.21028100      0.16826760     
0.12884    0.20434000      0.17888301     
0.12960    0.21451100      0.18948672     
0.13036    0.22774400      0.20004146     
0.13112    0.25328100      0.21051885     
0.13188    0.23415200      0.22085547     
0.13264    0.23478100      0.23099569     
0.13340    0.23702000      0.24094161     
0.13416    0.24777400      0.25067123     
0.13492    0.24382100      0.26012116     
0.13568    0.25134300      0.26920894     
0.13644    0.26545900      0.27799277     
0.13720    0.28667700      0.28645692     
0.13796    0.27740200      0.29455816     
0.13873    0.28209900      0.30226455     
0.13949    0.29051300      0.30948463     
0.14025    0.32555900      0.31631630     
0.14101    0.29220100      0.32275138     
0.14177    0.28624600      0.32859280     
0.14253    0.29009800      0.33400383     
0.14329    0.28858100      0.33898881     
0.14405    0.32611300      0.34354422     
0.14481    0.30147100      0.34750645     
0.14557    0.32192600      0.35099229     
0.14633    0.32710000      0.35404140     
0.14709    0.33264900      0.35665352     
0.14785    0.34403700      0.35870826     
0.14861    0.34054900      0.36025785     
0.14937    0.31522300      0.36138398     
0.15013    0.30116500      0.36209178     
0.15089    0.31265700      0.36230079     
0.15165    0.33610100      0.36201110     
0.15241    0.32086800      0.36132834     
0.15317    0.32551300      0.36025993     
0.15393    0.34753900      0.35876762     
0.15469    0.30364700      0.35679929     
0.15545    0.33172900      0.35448593     
0.15621    0.33209800      0.35183809     
0.15697    0.32256300      0.34884966     
0.15773    0.31576800      0.34542905     
0.15849    0.33407700      0.34172311     
0.15925    0.31500100      0.33774244     
0.16001    0.31287800      0.33349743     
0.16077    0.30280100      0.32890242     
0.16153    0.30494300      0.32407871     
0.16229    0.30065000      0.31904316     
0.16305    0.30294500      0.31380815     
0.16381    0.31511200      0.30833186     
0.16457    0.27865100      0.30268101     
0.16533    0.28565200      0.29688764     
0.16609    0.30858400      0.29096435     
0.16685    0.27722400      0.28489215     
0.16761    0.27998900      0.27871090     
0.16837    0.29138000      0.27245427     
0.16913    0.29052000      0.26613349     
0.16989    0.26775400      0.25974981     
0.17065    0.28197500      0.25332747     
0.17141    0.27376500      0.24689224     
0.17217    0.26619300      0.24045410     
0.17293    0.26195800      0.23402473     
0.17369    0.26611300      0.22763130     
0.17445    0.26485600      0.22128075     
0.17521    0.24502400      0.21498077     
0.17597    0.24276200      0.20874243     
0.17673    0.20772900      0.20261396     
0.17749    0.21876500      0.19657495     
0.17825    0.20769300      0.19063450     
0.17901    0.21936200      0.18480189     
0.17977    0.19499400      0.17913720     
0.18053    0.21727800      0.17360883     
0.18129    0.18334400      0.16821516     
0.18205    0.16395000      0.16295868     
0.18281    0.21401600      0.15791195     
0.18357    0.19611900      0.15303892     
0.18433    0.18789700      0.14833036     
0.18509    0.17739600      0.14379058     
0.18585    0.16802100      0.13947353     
0.18661    0.17218500      0.13536781     
0.18737    0.16360800      0.13144364     
0.18813    0.15985900      0.12770384     
0.18889    0.17198200      0.12419554     
0.18965    0.14031400      0.12091860     
0.19041    0.15355400      0.11783719     
0.19117    0.15474200      0.11495027     
0.19193    0.12786000      0.11227502     
0.19269    0.14605800      0.10986017     
0.19345    0.14160900      0.10763378     
0.19421    0.18084800      0.10559600     
0.19497    0.15190200      0.10375977     
0.19573    0.11468200      0.10218381     
0.19649    0.11465100      0.10079192     
0.19725    0.13308000      0.09958038     
0.19801    0.13361300      0.09854526     
0.19877    0.11590500      0.09776317     
0.19953    0.10551000      0.09714951     
0.20029    0.12409500      0.09670008     
0.20105    0.10700500      0.09641314     
0.20181    0.10025500      0.09633605     
0.20257    0.10153900      0.09642256     
0.20333    0.09688400      0.09665145     
0.20409    0.09853900      0.09701789     
0.20485    0.14438200      0.09755619     
0.20561    0.11537600      0.09823683     
0.20637    0.12195400      0.09903569     
0.20713    0.07885200      0.09994841     
0.20789    0.11335700      0.10098798     
0.20865    0.10824900      0.10215334     
0.20941    0.12958600      0.10340560     
0.21017    0.12706800      0.10474026     
0.21093    0.09291400      0.10616651     
0.21169    0.08413300      0.10768398     
0.21245    0.12071700      0.10926156     
0.21321    0.10539500      0.11089480     
0.21397    0.07400700      0.11258206     
0.21473    0.09005300      0.11432951     
0.21549    0.06922800      0.11610685     
0.21625    0.09009400      0.11791068     
0.21701    0.08612000      0.11973801     
0.21777    0.07451400      0.12158655     
0.21853    0.10152400      0.12343919     
0.21929    0.11573500      0.12529202     
0.22005    0.08840900      0.12714125     
0.22081    0.08781300      0.12897613     
0.22157    0.08153400      0.13079114     
0.22233    0.11800800      0.13258180     
0.22309    0.12359300      0.13434350     
0.22385    0.11397800      0.13606162     
0.22461    0.13075200      0.13773561     
0.22537    0.09313200      0.13936389     
0.22613    0.08158300      0.14094273     
0.22689    0.10619200      0.14245994     
0.22765    0.11032500      0.14390430     
0.22841    0.10561500      0.14528565     
0.22917    0.08542300      0.14660231     
0.22993    0.11095000      0.14784457     
0.23069    0.10173900      0.14898930     
0.23145    0.08632900      0.15005878     
0.23221    0.09377200      0.15105150     
0.23297    0.12730800      0.15196106     
0.23373    0.09518900      0.15275628     
0.23449    0.09619300      0.15346570     
0.23525    0.11531300      0.15408988     
0.23601    0.09287000      0.15462964     
0.23677    0.12393900      0.15504142     
0.23753    0.10116500      0.15536397     
0.23829    0.10576200      0.15559679     
0.23905    0.09214800      0.15573842     
0.23981    0.11513000      0.15575925     
0.24057    0.10301600      0.15568293     
0.24133    0.11698000      0.15551775     
0.24209    0.11374400      0.15526344     
0.24285    0.12560900      0.15489365     
0.24361    0.12611800      0.15442339     
0.24437    0.12270300      0.15386702     
0.24513    0.13884000      0.15322518     
0.24589    0.10014000      0.15248269     
0.24665    0.12993400      0.15163973     
0.24741    0.11707200      0.15071799     
0.24817    0.12204100      0.14971837     
0.24893    0.11983800      0.14863149     
0.24969    0.13003700      0.14744895     
