# Supplementary material for: Precisely patterned nanofibres made from extendable protein multiplexes
Source: Nat Chem. 2023 Sep 4;15(12):1664–71. doi: 10.1038/s41557-023-01314-x (PMC10695826; doi:10.1038/s41557-023-01314-x)
Supplement: Supplementary file 3 — Protein model images, SEC source data and SAXS source data. [file 41557_2023_1314_MOESM3_ESM.zip › Figure2/SAXS_2o43_C7_H_exp.txt]

# SAXS profile: number of points = 303, q_min = 0.02014, q_max = 0.24969, delta_q = 0.000760099337748344
# offset = 0.00000000000000, scaling c = 4.54645143666359e-07, Chi = 0.745534792949421
#  q       exp_intensity   model_intensity
0.02014    49.63564700     48.53323750    
0.02090    49.10089100     47.88277444    
0.02166    48.42206800     47.21433424    
0.02242    47.45369100     46.53254184    
0.02318    46.81916700     45.83791717    
0.02395    46.09510400     45.12034878    
0.02471    45.37876800     44.39682433    
0.02547    44.61349500     43.66298887    
0.02623    43.65390100     42.91939934    
0.02699    43.02740800     42.16646410    
0.02775    41.87404800     41.40171851    
0.02851    41.10156600     40.62983019    
0.02927    40.39884700     39.85133308    
0.03003    39.54574300     39.06676258    
0.03079    38.66534200     38.27504257    
0.03155    37.82043800     37.47898708    
0.03231    37.04723700     36.67945138    
0.03307    36.12741600     35.87698289    
0.03383    35.40441800     35.07171645    
0.03459    34.56556500     34.26520338    
0.03535    33.49955900     33.45822063    
0.03611    32.73617400     32.65127890    
0.03687    31.95781600     31.84534427    
0.03763    31.10553000     31.04147240    
0.03839    30.14571800     30.23999079    
0.03915    29.45948300     29.44136884    
0.03991    28.48811100     28.64679651    
0.04067    27.84551200     27.85780712    
0.04143    26.82893300     27.07379911    
0.04219    26.24372200     26.29519475    
0.04295    25.25794600     25.52305930    
0.04371    24.57671100     24.75998051    
0.04447    23.87217000     24.00420030    
0.04523    23.03618900     23.25606811    
0.04599    22.25053500     22.51608914    
0.04675    21.52135800     21.78860650    
0.04751    20.85980000     21.07035028    
0.04827    20.21973900     20.36163065    
0.04903    19.49299800     19.66275265    
0.04979    18.80546600     18.97833394    
0.05055    17.95910600     18.30533368    
0.05131    17.48891300     17.64336727    
0.05207    16.82623100     16.99265282    
0.05283    16.16522200     16.35735314    
0.05359    15.44544000     15.73560529    
0.05435    14.90478200     15.12601231    
0.05511    14.28719900     14.52872983    
0.05587    13.69608700     13.94708335    
0.05663    13.12727200     13.38089428    
0.05739    12.68470200     12.82757208    
0.05815    12.09936400     12.28720075    
0.05891    11.55446200     11.76216034    
0.05967    10.95871700     11.25407584    
0.06043    10.56190400     10.75921737    
0.06119    10.01430300     10.27760446    
0.06195    9.63775700      9.81052162     
0.06271    9.20158300      9.36153528     
0.06347    8.82351500      8.92573983     
0.06423    8.35650300      8.50311049     
0.06499    7.92520700      8.09387731     
0.06575    7.59846900      7.70341233     
0.06651    7.12202200      7.32582308     
0.06727    6.82304400      6.96101930     
0.06803    6.44850300      6.60890921     
0.06879    6.12755600      6.27437414     
0.06955    5.82625600      5.95282637     
0.07031    5.55987500      5.64341305     
0.07107    5.29088000      5.34599974     
0.07183    5.04933200      5.06419823     
0.07259    4.78064100      4.79543649     
0.07335    4.56437500      4.53794517     
0.07412    4.29051000      4.28848451     
0.07488    4.04671700      4.05563885     
0.07564    3.77840400      3.83571676     
0.07640    3.65603000      3.62602983     
0.07716    3.42074500      3.42637955     
0.07792    3.27391400      3.23800134     
0.07868    3.10904100      3.06192284     
0.07944    2.96854600      2.89492657     
0.08020    2.82030800      2.73680328     
0.08096    2.65874800      2.58797641     
0.08172    2.49398000      2.45054067     
0.08248    2.34929400      2.32096995     
0.08324    2.31389300      2.19904955     
0.08400    2.16119400      2.08456422     
0.08476    2.07302200      1.98036552     
0.08552    1.89232400      1.88280349     
0.08628    1.86589800      1.79166513     
0.08704    1.75948200      1.70673751     
0.08780    1.68064100      1.62990590     
0.08856    1.65636800      1.55895927     
0.08932    1.64152700      1.49324641     
0.09008    1.57747000      1.43256477     
0.09084    1.49202100      1.37804342     
0.09160    1.43732400      1.32853990     
0.09236    1.40948000      1.28314779     
0.09312    1.34927200      1.24167948     
0.09388    1.35093100      1.20470372     
0.09464    1.32034000      1.17182325     
0.09540    1.24990200      1.14202662     
0.09616    1.22645400      1.11514661     
0.09692    1.18929600      1.09138757     
0.09768    1.15032800      1.07078164     
0.09844    1.19072100      1.05235297     
0.09920    1.15133500      1.03595337     
0.09996    1.12873200      1.02155692     
0.10072    1.15832200      1.00940088     
0.10148    1.16593500      0.99864755     
0.10224    1.15379100      0.98917295     
0.10300    1.07903100      0.98085342     
0.10376    1.05035300      0.97393002     
0.10452    1.10392100      0.96777581     
0.10528    1.09098900      0.96228376     
0.10604    1.10942100      0.95735129     
0.10680    1.11544100      0.95301365     
0.10756    1.12082400      0.94896847     
0.10832    1.05993200      0.94511240     
0.10908    1.01965200      0.94137554     
0.10984    1.04279400      0.93766223     
0.11060    1.11377100      0.93384713     
0.11136    0.99426400      0.92987390     
0.11212    0.99406600      0.92569370     
0.11288    0.99418600      0.92118598     
0.11364    1.01517300      0.91626997     
0.11440    1.06220400      0.91096924     
0.11516    1.03826500      0.90525468     
0.11592    0.97480300      0.89902821     
0.11668    1.03699300      0.89217718     
0.11744    0.99738000      0.88481231     
0.11820    0.99068100      0.87692572     
0.11896    0.98107500      0.86847501     
0.11972    0.96773800      0.85927267     
0.12048    0.89434800      0.84953547     
0.12124    0.93856500      0.83925986     
0.12200    0.95481700      0.82844091     
0.12276    0.93836000      0.81685575     
0.12352    0.93321900      0.80475772     
0.12428    0.85804200      0.79216141     
0.12504    0.92674800      0.77908183     
0.12580    0.81513400      0.76537430     
0.12656    0.89326500      0.75120087     
0.12732    0.82783300      0.73661838     
0.12808    0.81277900      0.72164814     
0.12884    0.84364300      0.70621828     
0.12960    0.79476400      0.69042292     
0.13036    0.77992700      0.67434075     
0.13112    0.70380600      0.65799516     
0.13188    0.73290300      0.64136662     
0.13264    0.75372300      0.62451530     
0.13340    0.69318900      0.60751374     
0.13416    0.64613000      0.59038592     
0.13492    0.69142300      0.57315072     
0.13568    0.64043200      0.55584903     
0.13644    0.64295400      0.53853520     
0.13720    0.59149200      0.52123178     
0.13796    0.65618400      0.50396631     
0.13873    0.58951000      0.48658829     
0.13949    0.56291900      0.46955457     
0.14025    0.53012900      0.45265822     
0.14101    0.55857400      0.43591944     
0.14177    0.52093000      0.41945931     
0.14253    0.51556800      0.40322945     
0.14329    0.52119800      0.38724347     
0.14405    0.45805300      0.37151846     
0.14481    0.44830900      0.35618654     
0.14557    0.45938400      0.34120178     
0.14633    0.39742500      0.32654473     
0.14709    0.39720200      0.31222609     
0.14785    0.41208100      0.29837039     
0.14861    0.37424900      0.28495191     
0.14937    0.40378600      0.27191965     
0.15013    0.36488200      0.25928193     
0.15089    0.33680400      0.24713248     
0.15165    0.27117700      0.23550330     
0.15241    0.23567600      0.22428970     
0.15317    0.32346200      0.21349463     
0.15393    0.29081500      0.20318183     
0.15469    0.27117500      0.19343323     
0.15545    0.31996900      0.18411035     
0.15621    0.26681800      0.17521250     
0.15697    0.24297300      0.16676298     
0.15773    0.25831400      0.15889490     
0.15849    0.22436100      0.15143938     
0.15925    0.24608000      0.14439162     
0.16001    0.26190000      0.13774641     
0.16077    0.22156900      0.13166956     
0.16153    0.22539100      0.12597748     
0.16229    0.21221600      0.12065560     
0.16305    0.20276400      0.11569724     
0.16381    0.21197400      0.11122385     
0.16457    0.21890100      0.10711588     
0.16533    0.15457300      0.10333518     
0.16609    0.20394400      0.09987392     
0.16685    0.17709600      0.09679755     
0.16761    0.17158800      0.09405349     
0.16837    0.19548800      0.09158389     
0.16913    0.17799200      0.08937885     
0.16989    0.20600000      0.08747123     
0.17065    0.18100700      0.08584878     
0.17141    0.18456400      0.08444197     
0.17217    0.18054600      0.08324103     
0.17293    0.12647900      0.08225865     
0.17369    0.17727700      0.08150863     
0.17445    0.16730400      0.08091720     
0.17521    0.16778700      0.08047329     
0.17597    0.16550300      0.08017219     
0.17673    0.14523300      0.08004697     
0.17749    0.17072200      0.08002645     
0.17825    0.13703700      0.08010440     
0.17901    0.17605900      0.08027508     
0.17977    0.16497500      0.08055250     
0.18053    0.18136500      0.08089853     
0.18129    0.16906700      0.08129666     
0.18205    0.19232000      0.08173508     
0.18281    0.14659100      0.08223171     
0.18357    0.15452600      0.08275476     
0.18433    0.16980300      0.08329668     
0.18509    0.17587500      0.08385298     
0.18585    0.13663800      0.08441871     
0.18661    0.12877000      0.08498403     
0.18737    0.16612300      0.08554158     
0.18813    0.20386400      0.08608865     
0.18889    0.15655500      0.08662407     
0.18965    0.15830500      0.08712721     
0.19041    0.17801400      0.08761405     
0.19117    0.14708100      0.08807996     
0.19193    0.14191000      0.08850537     
0.19269    0.18395300      0.08890036     
0.19345    0.17729000      0.08926166     
0.19421    0.20416400      0.08958993     
0.19497    0.12901400      0.08988687     
0.19573    0.10424500      0.09013846     
0.19649    0.14746800      0.09036056     
0.19725    0.18606800      0.09055203     
0.19801    0.14897600      0.09071160     
0.19877    0.17434400      0.09083510     
0.19953    0.17313500      0.09092938     
0.20029    0.19105800      0.09099939     
0.20105    0.19213000      0.09104865     
0.20181    0.18434400      0.09106964     
0.20257    0.14858000      0.09107417     
0.20333    0.12030200      0.09106463     
0.20409    0.16474900      0.09104254     
0.20485    0.14800100      0.09101023     
0.20561    0.14575900      0.09096992     
0.20637    0.18228000      0.09092922     
0.20713    0.14504000      0.09089069     
0.20789    0.15840400      0.09085467     
0.20865    0.15626400      0.09083527     
0.20941    0.14384000      0.09082403     
0.21017    0.13577700      0.09082370     
0.21093    0.17716100      0.09084542     
0.21169    0.10947600      0.09089329     
0.21245    0.16056900      0.09096368     
0.21321    0.15510900      0.09105913     
0.21397    0.18522200      0.09118439     
0.21473    0.15492600      0.09135799     
0.21549    0.16484700      0.09156149     
0.21625    0.16736200      0.09179850     
0.21701    0.16194400      0.09207324     
0.21777    0.17857300      0.09240484     
0.21853    0.17771300      0.09277652     
0.21929    0.15800200      0.09318915     
0.22005    0.19535800      0.09364420     
0.22081    0.15063800      0.09415957     
0.22157    0.13785200      0.09472670     
0.22233    0.18114700      0.09533678     
0.22309    0.17210200      0.09598811     
0.22385    0.15535800      0.09669731     
0.22461    0.15991400      0.09746333     
0.22537    0.16884300      0.09827201     
0.22613    0.16626400      0.09912203     
0.22689    0.16463000      0.10002587     
0.22765    0.20695700      0.10098171     
0.22841    0.18397300      0.10197523     
0.22917    0.15602400      0.10300668     
0.22993    0.16289700      0.10408430     
0.23069    0.16071300      0.10520354     
0.23145    0.16235100      0.10635598     
0.23221    0.15221200      0.10753986     
0.23297    0.15840500      0.10875376     
0.23373    0.18852700      0.11000377     
0.23449    0.16524500      0.11127307     
0.23525    0.11606200      0.11256200     
0.23601    0.13551100      0.11387121     
0.23677    0.14399000      0.11519887     
0.23753    0.14991600      0.11653817     
0.23829    0.15019600      0.11788418     
0.23905    0.15373200      0.11923312     
0.23981    0.13705100      0.12058534     
0.24057    0.16176300      0.12193634     
0.24133    0.14123300      0.12328099     
0.24209    0.11944600      0.12461559     
0.24285    0.15156800      0.12593302     
0.24361    0.15459600      0.12723260     
0.24437    0.16970700      0.12851129     
0.24513    0.13575200      0.12976624     
0.24589    0.17805700      0.13099054     
0.24665    0.16491200      0.13217846     
0.24741    0.17806000      0.13333351     
0.24817    0.12636800      0.13445267     
0.24893    0.12486700      0.13552641     
0.24969    0.14038100      0.13654540     
