# Supplementary material for: Precisely patterned nanofibres made from extendable protein multiplexes
Source: Nat Chem. 2023 Sep 4;15(12):1664–71. doi: 10.1038/s41557-023-01314-x (PMC10695826; doi:10.1038/s41557-023-01314-x)
Supplement: Supplementary file 3 — Protein model images, SEC source data and SAXS source data. [file 41557_2023_1314_MOESM3_ESM.zip › Figure2/SAXS_3o52_C3_H_exp.txt]

# SAXS profile: number of points = 303, q_min = 0.02014, q_max = 0.24969, delta_q = 0.000760099337748344
# offset = 0.00000000000000, scaling c = 5.47630717434086e-06, Chi = 1.20304113417157
#  q       exp_intensity   model_intensity
0.02014    90.72923200     90.55581947    
0.02090    90.28699900     89.75498800    
0.02166    89.39524400     88.92768028    
0.02242    88.49145700     88.08020727    
0.02318    87.66520600     87.21299077    
0.02395    86.82947100     86.31259931    
0.02471    85.88236600     85.39884640    
0.02547    84.79938200     84.46745152    
0.02623    84.14412900     83.51889570    
0.02699    83.31316300     82.55337021    
0.02775    82.07916500     81.56503783    
0.02851    81.16453500     80.56183442    
0.02927    80.18941300     79.54423231    
0.03003    79.22244000     78.51270589    
0.03079    78.13117900     77.46287319    
0.03155    76.94928700     76.40023057    
0.03231    76.10089100     75.32606859    
0.03307    75.05656300     74.24090467    
0.03383    73.65282700     73.14213534    
0.03459    72.64887000     72.03290619    
0.03535    71.62117200     70.91505982    
0.03611    70.49004400     69.78910418    
0.03687    69.39411800     68.65401707    
0.03763    68.30941300     67.51117727    
0.03839    67.05252800     66.36269011    
0.03915    65.80892000     65.20905947    
0.03991    64.53338100     64.05012807    
0.04067    63.49167800     62.88670179    
0.04143    62.29723500     61.72051816    
0.04219    60.99616400     60.55207423    
0.04295    59.95396400     59.38180762    
0.04371    58.67552500     58.21049455    
0.04447    57.51254000     57.03927992    
0.04523    56.46011000     55.86861445    
0.04599    55.27970000     54.69896975    
0.04675    54.02958400     53.53212336    
0.04751    52.91206200     52.36801791    
0.04827    51.81151100     51.20712683    
0.04903    50.38428900     50.04991813    
0.04979    49.33589000     48.89889184    
0.05055    48.12219400     47.75341899    
0.05131    46.99710100     46.61362373    
0.05207    45.73935100     45.47990513    
0.05283    44.60927500     44.35518651    
0.05359    43.52938300     43.23894312    
0.05435    42.42104300     42.13065352    
0.05511    41.17881100     41.03068968    
0.05587    40.09777200     39.94177069    
0.05663    38.97242900     38.86442587    
0.05739    37.89462500     37.79703690    
0.05815    36.79937600     36.73992220    
0.05891    35.68856800     35.69539330    
0.05967    34.63768700     34.66537446    
0.06043    33.57897700     33.64709526    
0.06119    32.54556600     32.64082889    
0.06195    31.51666800     31.64806013    
0.06271    30.50380400     30.67276923    
0.06347    29.51428700     29.71063189    
0.06423    28.51076500     28.76189279    
0.06499    27.62293300     27.82707587    
0.06575    26.62036000     26.91247711    
0.06651    25.74352700     26.01221738    
0.06727    24.85180600     25.12647191    
0.06803    23.99090200     24.25541438    
0.06879    23.18980300     23.40537219    
0.06955    22.23507100     22.57139485    
0.07031    21.54161000     21.75273927    
0.07107    20.70360000     20.94952223    
0.07183    19.93359700     20.16701814    
0.07259    19.09133100     19.40242907    
0.07335    18.34306600     18.65368505    
0.07412    17.64080400     17.91145583    
0.07488    16.96300300     17.19858106    
0.07564    16.26547600     16.50544759    
0.07640    15.58255400     15.82840265    
0.07716    14.97894700     15.16744918    
0.07792    14.34764500     14.52503258    
0.07868    13.74675600     13.90362806    
0.07944    13.12733300     13.29826025    
0.08020    12.56437600     12.70889411    
0.08096    11.99313300     12.13671013    
0.08172    11.46723500     11.58642779    
0.08248    10.95541200     11.05187798    
0.08324    10.47671800     10.53297993    
0.08400    9.93765800      10.02964781    
0.08476    9.47935400      9.54883462     
0.08552    9.10300000      9.08321263     
0.08628    8.65314200      8.63267063     
0.08704    8.21876200      8.19709394     
0.08780    7.83869800      7.78191670     
0.08856    7.40920800      7.38235246     
0.08932    7.07951000      6.99711860     
0.09008    6.69928400      6.62606223     
0.09084    6.38930000      6.27319938     
0.09160    6.03770500      5.93604450     
0.09236    5.76229700      5.61229997     
0.09312    5.45607600      5.30178662     
0.09388    5.20138900      5.00719356     
0.09464    4.93558600      4.72813058     
0.09540    4.67429400      4.46141169     
0.09616    4.44824400      4.20684109     
0.09692    4.15315300      3.96599297     
0.09768    4.00840300      3.74019976     
0.09844    3.79676700      3.52559133     
0.09920    3.64917300      3.32194999     
0.09996    3.43627900      3.12984707     
0.10072    3.29542300      2.95205466     
0.10148    3.17547500      2.78423127     
0.10224    2.99789100      2.62614373     
0.10300    2.81537900      2.47755575     
0.10376    2.67845200      2.34230334     
0.10452    2.61222900      2.21577844     
0.10528    2.49851800      2.09772000     
0.10604    2.35362500      1.98787810     
0.10680    2.30798900      1.88897815     
0.10756    2.18262200      1.79811832     
0.10832    2.13922500      1.71447629     
0.10908    2.06289400      1.63783429     
0.10984    1.96268300      1.56989500     
0.11060    1.92278200      1.50918823     
0.11136    1.86890300      1.45445729     
0.11212    1.83314800      1.40548935     
0.11288    1.75392400      1.36327443     
0.11364    1.76967700      1.32732872     
0.11440    1.70963000      1.29619509     
0.11516    1.65808000      1.26966850     
0.11592    1.66848800      1.24814485     
0.11668    1.60934000      1.23186882     
0.11744    1.60743900      1.21927136     
0.11820    1.58954100      1.21017595     
0.11896    1.57769400      1.20465257     
0.11972    1.56724500      1.20324301     
0.12048    1.57208600      1.20453364     
0.12124    1.60680600      1.20834372     
0.12200    1.55222100      1.21448877     
0.12276    1.58752300      1.22364254     
0.12352    1.58957400      1.23455942     
0.12428    1.55617100      1.24709507     
0.12504    1.54031500      1.26110725     
0.12580    1.57405100      1.27685652     
0.12656    1.60601000      1.29366676     
0.12732    1.59511600      1.31131470     
0.12808    1.58474300      1.32967779     
0.12884    1.59332600      1.34875771     
0.12960    1.63591400      1.36821412     
0.13036    1.60557400      1.38785655     
0.13112    1.65565700      1.40758246     
0.13188    1.63100500      1.42724611     
0.13264    1.63730700      1.44664546     
0.13340    1.65633200      1.46570109     
0.13416    1.68441100      1.48433168     
0.13492    1.65538200      1.50236118     
0.13568    1.66521900      1.51953059     
0.13644    1.66757100      1.53594658     
0.13720    1.66191600      1.55154822     
0.13796    1.66182800      1.56619780     
0.13873    1.67836300      1.57967579     
0.13949    1.67478600      1.59190634     
0.14025    1.67795600      1.60304159     
0.14101    1.69272400      1.61304205     
0.14177    1.63893400      1.62132805     
0.14253    1.68097800      1.62833278     
0.14329    1.65660400      1.63407171     
0.14405    1.64562100      1.63853379     
0.14481    1.66471100      1.64119943     
0.14557    1.62219000      1.64241099     
0.14633    1.61702500      1.64228318     
0.14709    1.63939100      1.64080738     
0.14785    1.62084900      1.63758701     
0.14861    1.60371000      1.63279580     
0.14937    1.58861300      1.62667272     
0.15013    1.56967400      1.61922614     
0.15089    1.57067100      1.61019581     
0.15165    1.54386400      1.59957954     
0.15241    1.53270600      1.58770513     
0.15317    1.49896600      1.57459190     
0.15393    1.51286000      1.56011158     
0.15469    1.47539400      1.54409289     
0.15545    1.44190500      1.52695768     
0.15621    1.42167100      1.50873569     
0.15697    1.40451900      1.48940025     
0.15773    1.38873800      1.46866014     
0.15849    1.35282400      1.44698898     
0.15925    1.31935000      1.42441830     
0.16001    1.29996800      1.40097910     
0.16077    1.26491900      1.37640243     
0.16153    1.21904800      1.35107797     
0.16229    1.24472100      1.32505851     
0.16305    1.21664100      1.29838399     
0.16381    1.17700600      1.27093343     
0.16457    1.15780100      1.24291793     
0.16533    1.11878400      1.21444941     
0.16609    1.08727000      1.18557158     
0.16685    1.04731700      1.15621450     
0.16761    1.03377900      1.12652051     
0.16837    1.00733400      1.09660748     
0.16913    0.93561000      1.06651493     
0.16989    0.94373500      1.03624807     
0.17065    0.91605200      1.00589545     
0.17141    0.86979400      0.97554313     
0.17217    0.85825100      0.94522728     
0.17293    0.81392700      0.91499408     
0.17369    0.79783600      0.88495665     
0.17445    0.78582500      0.85512072     
0.17521    0.74076400      0.82551339     
0.17597    0.71772900      0.79617704     
0.17673    0.69605500      0.76731320     
0.17749    0.66580400      0.73882549     
0.17825    0.67821500      0.71074592     
0.17901    0.64749000      0.68310721     
0.17977    0.60209800      0.65616094     
0.18053    0.57741000      0.62977465     
0.18129    0.56806900      0.60393778     
0.18205    0.54857100      0.57865769     
0.18281    0.50899000      0.55423187     
0.18357    0.49881100      0.53051188     
0.18433    0.51953300      0.50745817     
0.18509    0.45864900      0.48508856     
0.18585    0.45120900      0.46363059     
0.18661    0.41555900      0.44303400     
0.18737    0.42627400      0.42317625     
0.18813    0.40406900      0.40406900     
0.18889    0.39757100      0.38590677     
0.18965    0.35176600      0.36869436     
0.19041    0.36913800      0.35228742     
0.19117    0.31979200      0.33668239     
0.19193    0.33932300      0.32195035     
0.19269    0.34148400      0.30829102     
0.19345    0.26575700      0.29543004     
0.19421    0.29709500      0.28336102     
0.19497    0.25643700      0.27212217     
0.19573    0.28146000      0.26198162     
0.19649    0.28101000      0.25261814     
0.19725    0.26802500      0.24402026     
0.19801    0.27032900      0.23617587     
0.19877    0.24624700      0.22941209     
0.19953    0.23740700      0.22337444     
0.20029    0.21103900      0.21804914     
0.20105    0.24705500      0.21343171     
0.20181    0.22792900      0.20972428     
0.20257    0.24143800      0.20673685     
0.20333    0.22893000      0.20438624     
0.20409    0.22004100      0.20265585     
0.20485    0.20571000      0.20169332     
0.20561    0.24913600      0.20139140     
0.20637    0.24558900      0.20162630     
0.20713    0.21914500      0.20238167     
0.20789    0.23924200      0.20374696     
0.20865    0.20284800      0.20570361     
0.20941    0.21341900      0.20808534     
0.21017    0.21415400      0.21087788     
0.21093    0.19598500      0.21413339     
0.21169    0.20553200      0.21785626     
0.21245    0.22967700      0.22189869     
0.21321    0.21597600      0.22624649     
0.21397    0.22755600      0.23090305     
0.21473    0.23750000      0.23591289     
0.21549    0.23632900      0.24113367     
0.21625    0.21201100      0.24654777     
0.21701    0.25121600      0.25213823     
0.21777    0.26653000      0.25793655     
0.21853    0.24462300      0.26384059     
0.21929    0.25463300      0.26983360     
0.22005    0.23981400      0.27590054     
0.22081    0.27495600      0.28202580     
0.22157    0.24247800      0.28817682     
0.22233    0.25881700      0.29431546     
0.22309    0.23852200      0.30041840     
0.22385    0.26443200      0.30645893     
0.22461    0.25838700      0.31243059     
0.22537    0.25102200      0.31830680     
0.22613    0.28220700      0.32407123     
0.22689    0.26695400      0.32969495     
0.22765    0.27300700      0.33514289     
0.22841    0.27656600      0.34042241     
0.22917    0.29508200      0.34552730     
0.22993    0.27644600      0.35043694     
0.23069    0.28131200      0.35507122     
0.23145    0.34572900      0.35949436     
0.23221    0.30535600      0.36369882     
0.23297    0.30292800      0.36766110     
0.23373    0.28635400      0.37130492     
0.23449    0.31914300      0.37468412     
0.23525    0.29728000      0.37780873     
0.23601    0.28877600      0.38069167     
0.23677    0.28247400      0.38319474     
0.23753    0.29958100      0.38543371     
0.23829    0.29597600      0.38740733     
0.23905    0.31691200      0.38911191     
0.23981    0.31055200      0.39046547     
0.24057    0.30100700      0.39153276     
0.24133    0.27931500      0.39234017     
0.24209    0.28973900      0.39288920     
0.24285    0.30502000      0.39310990     
0.24361    0.29342400      0.39304466     
0.24437    0.26953600      0.39274208     
0.24513    0.27535300      0.39220608     
0.24589    0.29089200      0.39139207     
0.24665    0.29971600      0.39031136     
0.24741    0.31072500      0.38902874     
0.24817    0.27217400      0.38754813     
0.24893    0.26745500      0.38584478     
0.24969    0.28394600      0.38391161     
