# Supplementary material for: Precisely patterned nanofibres made from extendable protein multiplexes
Source: Nat Chem. 2023 Sep 4;15(12):1664–71. doi: 10.1038/s41557-023-01314-x (PMC10695826; doi:10.1038/s41557-023-01314-x)
Supplement: Supplementary file 4 — Protein model images, crystal structure images and cryoEM map images. [file 41557_2023_1314_MOESM4_ESM.zip]

Archive with 72 entries (71 files):
- Figure3/
- Figure3/2o44_long.tiff
- __MACOSX/Figure3/._2o44_long.tiff
- Figure3/x17_overlay.jpg
- __MACOSX/Figure3/._x17_overlay.jpg
- Figure3/2o44_cryo_top.jpg
- __MACOSX/Figure3/._2o44_cryo_top.jpg
- Figure3/8r11_map_side.tif
- Figure3/8r11_map_top.tif
- __MACOSX/Figure3/._8r11_map_top.tif
- Figure3/.DS_Store
- __MACOSX/Figure3/._.DS_Store
- Figure3/8r11_cryo_top.jpg
- __MACOSX/Figure3/._8r11_cryo_top.jpg
- Figure3/2o44_cryo_side.jpg
- __MACOSX/Figure3/._2o44_cryo_side.jpg
- Figure3/x17_xtal.jpg
- __MACOSX/Figure3/._x17_xtal.jpg
- Figure3/8r20_cryo_top.jpg
- __MACOSX/Figure3/._8r20_cryo_top.jpg
- Figure3/2o44_axis.tiff
- __MACOSX/Figure3/._2o44_axis.tiff
- Figure3/3o22_acix.tiff
- __MACOSX/Figure3/._3o22_acix.tiff
- Figure3/3o52_model.jpg
- __MACOSX/Figure3/._3o52_model.jpg
- Figure3/3o22_model.jpg
- __MACOSX/Figure3/._3o22_model.jpg
- Figure3/3o52_xtal_side.jpg
- __MACOSX/Figure3/._3o52_xtal_side.jpg
- Figure3/8r43_cryo_side.jpg
- __MACOSX/Figure3/._8r43_cryo_side.jpg
- Figure3/8r10_overlay.jpg
- __MACOSX/Figure3/._8r10_overlay.jpg
- Figure3/3o22_xtal.jpg
- __MACOSX/Figure3/._3o22_xtal.jpg
- Figure3/3o22_cryo_side.jpg
- __MACOSX/Figure3/._3o22_cryo_side.jpg
- Figure3/x17_model.jpg
- __MACOSX/Figure3/._x17_model.jpg
- Figure3/2o31_side.tiff
- __MACOSX/Figure3/._2o31_side.tiff
- Figure3/3o22_cryo_top.jpg
- __MACOSX/Figure3/._3o22_cryo_top.jpg
- Figure3/2o31_axis.tiff
- __MACOSX/Figure3/._2o31_axis.tiff
- Figure3/3o52_xtal_top.jpg
- __MACOSX/Figure3/._3o52_xtal_top.jpg
- Figure3/8r11_cryo_side.jpg
- __MACOSX/Figure3/._8r11_cryo_side.jpg
- Figure3/8r10_overlay_side.jpg
- __MACOSX/Figure3/._8r10_overlay_side.jpg
- Figure3/2o31_cryo_side.jpg
- __MACOSX/Figure3/._2o31_cryo_side.jpg
- Figure3/8r20_model_side.jpg
- __MACOSX/Figure3/._8r20_model_side.jpg
- Figure3/8r43_model_side.jpg
- __MACOSX/Figure3/._8r43_model_side.jpg
- Figure3/3o22_long.tiff
- __MACOSX/Figure3/._3o22_long.tiff
- Figure3/x17_overlay_side.jpg
- __MACOSX/Figure3/._x17_overlay_side.jpg
- Figure3/2o31_cryo_top.jpg
- __MACOSX/Figure3/._2o31_cryo_top.jpg
- Figure3/2d7_model.jpg
- __MACOSX/Figure3/._2d7_model.jpg
- Figure3/8r10_axis.jpg
- __MACOSX/Figure3/._8r10_axis.jpg
- Figure3/2d7_xtal.jpg
- __MACOSX/Figure3/._2d7_xtal.jpg
- Figure3/3o52_xtal.jpg
- __MACOSX/Figure3/._3o52_xtal.jpg
