# Supplementary material for: Precisely patterned nanofibres made from extendable protein multiplexes
Source: Nat Chem. 2023 Sep 4;15(12):1664–71. doi: 10.1038/s41557-023-01314-x (PMC10695826; doi:10.1038/s41557-023-01314-x)
Supplement: Supplementary file 5 — Schematic image, nsEM images, cryoEM map images and protein model images. [file 41557_2023_1314_MOESM5_ESM.zip]

Archive with 57 entries (56 files):
- Figure4/
- Figure4/log44_cryo_top.jpg
- __MACOSX/Figure4/._log44_cryo_top.jpg
- Figure4/cryosparc_P220_J199_020_class_averages_3.jpg
- __MACOSX/Figure4/._cryosparc_P220_J199_020_class_averages_3.jpg
- Figure4/cryosparc_P220_J199_020_class_averages_2.jpg
- __MACOSX/Figure4/._cryosparc_P220_J199_020_class_averages_2.jpg
- Figure4/WB8_4S_log44_0p02mgml_bEx_36k.jpg
- __MACOSX/Figure4/._WB8_4S_log44_0p02mgml_bEx_36k.jpg
- Figure4/log41_long.jpg
- Figure4/log41_axis.jpg
- Figure4/cap_log107.jpg
- __MACOSX/Figure4/._cap_log107.jpg
- Figure4/WB8_5R_log41C_0p02mgml_bEx_36k.jpg
- __MACOSX/Figure4/._WB8_5R_log41C_0p02mgml_bEx_36k.jpg
- Figure4/log41_surf.jpg
- __MACOSX/Figure4/._log41_surf.jpg
- Figure4/.DS_Store
- __MACOSX/Figure4/._.DS_Store
- Figure4/WB8_6O_log47_bEx_0p06mgml_36k.jpg
- __MACOSX/Figure4/._WB8_6O_log47_bEx_0p06mgml_36k.jpg
- Figure4/cryosparc_P240_J7_020_class_averages_1.jpg
- __MACOSX/Figure4/._cryosparc_P240_J7_020_class_averages_1.jpg
- Figure4/FoilHole_24634064_Data_24632561_24632563_20220824_135740.jpg
- __MACOSX/Figure4/._FoilHole_24634064_Data_24632561_24632563_20220824_135740.jpg
- Figure4/cryosparc_P240_J7_020_class_averages_2.jpg
- __MACOSX/Figure4/._cryosparc_P240_J7_020_class_averages_2.jpg
- Figure4/cryosparc_P219_J196_templates (1).jpg
- __MACOSX/Figure4/._cryosparc_P219_J196_templates (1).jpg
- Figure4/log47_surf.jpg
- __MACOSX/Figure4/._log47_surf.jpg
- Figure4/cryosparc_P219_J198_templates.jpg
- __MACOSX/Figure4/._cryosparc_P219_J198_templates.jpg
- Figure4/log44_cryo.jpg
- __MACOSX/Figure4/._log44_cryo.jpg
- Figure4/Fiber_schematic.tiff
- __MACOSX/Figure4/._Fiber_schematic.tiff
- Figure4/cryosparc_P221_J128_020_class_averages_2.jpg
- __MACOSX/Figure4/._cryosparc_P221_J128_020_class_averages_2.jpg
- Figure4/cryosparc_P219_J200_templates (1).jpg
- __MACOSX/Figure4/._cryosparc_P219_J200_templates (1).jpg
- Figure4/cryosparc_P221_J128_020_class_averages_1.jpg
- __MACOSX/Figure4/._cryosparc_P221_J128_020_class_averages_1.jpg
- Figure4/cryosparc_P219_J202_templates.jpg
- __MACOSX/Figure4/._cryosparc_P219_J202_templates.jpg
- Figure4/log44_axis.jpg
- Figure4/log41_cryo_side.jpg
- __MACOSX/Figure4/._log41_cryo_side.jpg
- Figure4/cryosparc_P232_J13_020_class_averages_1.jpg
- __MACOSX/Figure4/._cryosparc_P232_J13_020_class_averages_1.jpg
- Figure4/cryosparc_P232_J13_020_class_averages_3.jpg
- __MACOSX/Figure4/._cryosparc_P232_J13_020_class_averages_3.jpg
- Figure4/log44_long.jpg
- Figure4/log41_cryo_top.jpg
- __MACOSX/Figure4/._log41_cryo_top.jpg
- Figure4/log44_surf.jpg
- __MACOSX/Figure4/._log44_surf.jpg
