# Supplementary material for: Precisely patterned nanofibres made from extendable protein multiplexes
Source: Nat Chem. 2023 Sep 4;15(12):1664–71. doi: 10.1038/s41557-023-01314-x (PMC10695826; doi:10.1038/s41557-023-01314-x)
Supplement: Supplementary file 6 — Schematic image, nsEM images and persistence length source data. [file 41557_2023_1314_MOESM6_ESM.zip]

Archive with 44 entries (43 files):
- Figure5/
- Figure5/log41_surf.jpg
- __MACOSX/Figure5/._log41_surf.jpg
- Figure5/.DS_Store
- __MACOSX/Figure5/._.DS_Store
- Figure5/log167.jpg
- __MACOSX/Figure5/._log167.jpg
- Figure5/log166.jpg
- __MACOSX/Figure5/._log166.jpg
- Figure5/FiberSchematic.pdf
- __MACOSX/Figure5/._FiberSchematic.pdf
- Figure5/cryosparc_P219_cryosparc_P219_J208_templates.jpg
- __MACOSX/Figure5/._cryosparc_P219_cryosparc_P219_J208_templates.jpg
- Figure5/cryosparc_P219_J198_templates.jpg
- __MACOSX/Figure5/._cryosparc_P219_J198_templates.jpg
- Figure5/cryosparc_P219_J238_templates (1).jpg
- __MACOSX/Figure5/._cryosparc_P219_J238_templates (1).jpg
- Figure5/violin4.txt
- Figure5/violin5.txt
- Figure5/cryosparc_P221_J128_020_class_averages_2.jpg
- __MACOSX/Figure5/._cryosparc_P221_J128_020_class_averages_2.jpg
- Figure5/violin6.txt
- Figure5/cryosparc_P221_J128_020_class_averages_1.jpg
- __MACOSX/Figure5/._cryosparc_P221_J128_020_class_averages_1.jpg
- Figure5/cryosparc_P236_J11_020_class_averages_1.jpg
- __MACOSX/Figure5/._cryosparc_P236_J11_020_class_averages_1.jpg
- Figure5/violin2.txt
- Figure5/violin3.txt
- Figure5/cryosparc_P239_J32_020_class_averages_2.jpg
- __MACOSX/Figure5/._cryosparc_P239_J32_020_class_averages_2.jpg
- Figure5/cryosparc_P236_J11_020_class_averages_2.jpg
- __MACOSX/Figure5/._cryosparc_P236_J11_020_class_averages_2.jpg
- Figure5/violin1.txt
- Figure5/violin0.txt
- Figure5/cap_log156.jpg
- __MACOSX/Figure5/._cap_log156.jpg
- Figure5/cryosparc_P239_J32_020_class_averages_1.jpg
- __MACOSX/Figure5/._cryosparc_P239_J32_020_class_averages_1.jpg
- Figure5/cryosparc_P246_J6_020_class_averages_2.jpg
- __MACOSX/Figure5/._cryosparc_P246_J6_020_class_averages_2.jpg
- Figure5/cryosparc_P246_J6_020_class_averages.jpg
- __MACOSX/Figure5/._cryosparc_P246_J6_020_class_averages.jpg
- Figure5/cryosparc_P219_cryosparc_P219_J204_templates.jpg
- __MACOSX/Figure5/._cryosparc_P219_cryosparc_P219_J204_templates.jpg
