# Supplementary material for: Precisely patterned nanofibres made from extendable protein multiplexes
Source: Nat Chem. 2023 Sep 4;15(12):1664–71. doi: 10.1038/s41557-023-01314-x (PMC10695826; doi:10.1038/s41557-023-01314-x)
Supplement: Supplementary file 6 — Schematic image, nsEM images and persistence length source data. [file 41557_2023_1314_MOESM6_ESM.zip › Figure5/violin4.txt]

1.900439999999999907e+00
5.127580000000000027e+00
3.588470000000000271e-01
2.270880000000000010e+00
2.578879999999999839e+00
9.646900000000000475e+00
9.345069999999999766e-01
7.003799999999999670e+01
1.127059999999999995e+01
1.345199999999999951e+00
7.125979999999999848e+01
3.819339999999999957e+00
6.760369999999999990e-01
5.964620000000000033e+00
1.366279999999999939e+00
9.718320000000000292e-01
2.634259999999999824e+00
1.473850000000000104e+00
5.406480000000000175e-01
6.348949999999999871e-01
8.108950000000000324e-01
1.185400000000000009e+00
5.912589999999999790e-01
1.506029999999999980e+00
1.492040000000000033e+00
5.334259999999999557e+00
5.183690000000000353e+00
1.484270000000000067e+01
2.062340000000000007e-01
1.169180000000000108e+00
1.512659999999999894e+00
6.370790000000000397e+00
1.479349999999999987e+01
1.881780000000000008e+00
2.259360000000000035e+00
7.313429999999999653e-01
9.701379999999999448e-01
2.340220000000000056e+01
1.986189999999999900e+00
7.933019999999999516e-01
1.945459999999999967e-01
2.131479999999999819e+00
5.934859999999999580e+00
4.919789999999999708e+01
3.072820000000000107e+00
4.131299999999999972e-01
6.926219999999999821e+00
5.105839999999999712e+00
5.356150000000000411e+00
2.773559999999999803e+00
1.235100000000000087e+00
2.455519999999999925e-01
3.419770000000000199e+00
1.519749999999999979e+01
1.278799999999999937e-01
2.018100000000000005e+00
2.606009999999999938e+00
8.810139999999999638e-01
7.698840000000000128e-01
1.158099999999999907e+00
2.767650000000000166e+00
1.024549999999999983e+01
4.674220000000000041e-01
2.055680000000000174e+00
4.284000000000000030e-01
7.982590000000000519e-01
1.997500000000000142e+01
5.234450000000000491e-01
5.156430000000000291e+00
5.226630000000000109e+00
5.281859999999999999e+00
1.508890000000000065e+00
1.945200000000000173e+01
1.528240000000000043e+00
3.939670000000000005e+00
9.824040000000000106e+00
1.032769999999999966e+00
5.316520000000000135e-01
7.130539999999999656e-01
1.161990000000000078e+00
6.053799999999999848e+00
9.209000000000000519e-01
2.204840000000000133e-01
3.661809999999999832e+01
1.046710000000000029e+01
7.747770000000000490e-01
1.169609999999999950e+01
4.879169999999999896e-01
1.279479999999999951e+00
1.575830000000000064e+00
2.528039999999999843e+00
3.872590000000000199e-01
7.599740000000000384e-01
8.109610000000000429e-01
5.213110000000000355e+00
6.646490000000000009e+01
2.094160000000000110e+01
4.317300000000000026e-01
2.277590000000000003e+01
4.646279999999999966e+00
7.820020000000000415e+00
3.454200000000000159e+01
1.072689999999999921e+00
5.562470000000000248e+00
2.089630000000000098e+00
6.266429999999999501e-01
6.387650000000000272e-01
3.080630000000000024e+01
6.696030000000000371e+00
2.286399999999999988e+00
1.974129999999999896e+01
2.620109999999999939e+00
1.351290000000000102e+00
1.418739999999999890e+00
5.460749999999999771e-01
1.669489999999999863e-01
5.422810000000000130e+00
1.700499999999999901e+00
1.908560000000000034e+00
8.681419999999999693e-01
1.520979999999999999e+00
2.149860000000000104e-01
3.706119999999999859e+00
7.905070000000000263e+00
3.549179999999999779e+00
1.855590000000000017e-01
2.236380000000000123e+01
1.366540000000000088e+00
1.522110000000000074e+00
6.926740000000000119e-01
6.719460000000000433e-01
1.275409999999999933e+00
4.384490000000000443e+00
9.613110000000000710e+00
6.139400000000000190e+00
5.688069999999999737e+00
5.678939999999999877e+00
5.243109999999999715e+00
4.384020000000000294e+01
7.488109999999999822e+00
6.095519999999999783e+01
7.089970000000000105e+00
1.321919999999999984e+00
4.738100000000000200e+00
3.327389999999999759e+01
3.033239999999999825e-01
1.408800000000000052e-01
1.118549999999999933e+00
4.395510000000000250e-01
6.328130000000000166e+01
8.832140000000000546e-01
9.268359999999999932e-01
7.150570000000000537e-01
5.074589999999999712e+00
1.410239999999999938e+00
1.060000000000000053e+00
3.779949999999999921e+00
5.620369999999999777e+01
8.946269999999999811e+01
1.427640000000000065e+01
1.036159999999999970e+00
8.474960000000000271e-01
1.676129999999999898e+00
1.823630000000000084e+00
1.118909999999999982e+01
1.947410000000000085e+00
1.365550000000000042e+00
1.393229999999999968e+00
1.890910000000000091e-01
5.271899999999999586e+00
1.080570000000000030e+00
1.735490000000000088e-01
8.228229999999999711e-01
4.199629999999999974e+00
5.839599999999999902e+00
3.785730000000000040e+00
8.012219999999999231e+00
1.721160000000000023e+00
4.256289999999999907e+01
5.700490000000000279e-01
3.330080000000000262e-01
4.394829999999999792e+00
1.793940000000000090e+00
1.915129999999999888e-01
1.233339999999999925e+01
7.839199999999999502e-01
1.336780000000000079e+00
3.401990000000000069e+00
3.807479999999999976e+00
1.542240000000000055e+00
4.773119999999999585e+00
9.175269999999999371e+00
1.621340000000000003e+00
2.499239999999999906e+00
3.539939999999999753e-01
1.454870000000000108e+00
1.510399999999999965e+00
9.154040000000000532e+01
6.532319999999999993e+01
1.947670000000000101e+01
9.448830000000000284e-01
2.487760000000000193e+00
4.665189999999999948e+00
2.938769999999999882e+00
2.666589999999999794e+00
5.462919999999999998e-01
1.257719999999999949e+00
3.604080000000000061e-01
2.475330000000000030e-01
8.873149999999999649e-01
2.539629999999999832e+00
2.076690000000000147e+00
1.818329999999999913e+01
4.634030000000000094e-01
5.603909999999999725e-01
4.049520000000000231e+00
5.815909999999999691e+00
2.202900000000000136e-01
3.823349999999999804e-01
9.444700000000000317e-01
1.127560000000000073e+01
1.345790000000000042e+01
3.041959999999999997e+00
1.057819999999999983e+00
1.121890000000000054e+00
2.504519999999999857e+00
3.581259999999999999e-01
5.855829999999999647e-01
2.029729999999999812e+00
1.728299999999999947e+00
3.009349999999999969e+00
1.500720000000000054e+00
2.866499999999999826e+00
1.320070000000000077e+00
1.338300000000000045e+00
1.772089999999999943e+00
8.265079999999999316e+00
2.301899999999999835e+01
5.790570000000000439e-01
2.694869999999999766e-01
6.248249999999999638e+00
5.644879999999999676e+00
1.959519999999999929e+00
5.192809999999999926e-01
1.991610000000000102e+00
8.423779999999999601e-01
4.283159999999999634e+00
9.006199999999999761e+00
1.615650000000000119e+01
5.371290000000000120e+00
9.573450000000000015e-01
1.461759999999999948e+00
3.055769999999999875e+00
2.300489999999999924e+00
9.983220000000000427e-01
5.846320000000000405e-01
1.853390000000000093e+00
1.451910000000000025e+02
5.238030000000000186e-01
4.923250000000000126e-01
1.118120000000000003e+00
2.989809999999999857e+00
6.187179999999999680e+00
1.841990000000000016e+00
7.102800000000000225e-01
7.722649999999999793e-01
2.321229999999999905e+01
8.610609999999999653e-01
3.480340000000000100e-01
6.469660000000000410e-01
1.906239999999999934e+00
1.627229999999999954e+00
3.039299999999999891e+00
1.709090000000000131e+01
1.440830000000000055e+00
1.130859999999999976e+00
5.453899999999999970e+00
5.011689999999999756e+00
2.082260000000000222e+00
1.834240000000000093e+00
1.284229999999999983e+00
5.990190000000000126e+00
5.151640000000000441e+00
1.217859999999999943e+00
2.019769999999999843e+00
5.143780000000000285e+01
1.468320000000000070e+00
3.311139999999999972e+00
1.631050000000000111e+00
2.852869999999999795e+00
1.971419999999999950e+00
2.749740000000000073e+00
9.565780000000000172e+00
2.454359999999999875e+00
3.576229999999999798e+00
3.105930000000000035e+01
1.248399999999999954e+00
2.779970000000000052e+00
8.159340000000000481e-01
3.180280000000000218e+00
1.433510000000000062e+00
5.464890000000000025e-01
5.746419999999999861e-01
4.286920000000000175e-01
4.117589999999999861e-01
9.265590000000000215e-01
9.065160000000000551e+00
4.701509999999999678e+01
1.977629999999999999e+00
1.446809999999999929e+00
1.407300000000000040e+01
3.526780000000000026e+00
9.040580000000000283e-01
3.519239999999999924e+00
3.397470000000000212e-01
1.984080000000000155e+01
1.476480000000000015e-01
2.457129999999999814e+00
6.366660000000000430e+00
1.372039999999999926e+00
4.148320000000000007e+00
1.254699999999999926e+00
2.004070000000000018e+00
7.668529999999999625e+00
4.268839999999999968e+00
2.760130000000000083e-01
3.181680000000000064e+00
1.683139999999999858e+01
1.129140000000000015e+02
3.712460000000000204e-01
6.662840000000000096e+00
3.696869999999999834e+01
9.184680000000000177e+00
6.507049999999999779e-01
1.158160000000000078e+00
1.732660000000000089e+00
1.582140000000000102e+00
2.246350000000000069e+00
2.600979999999999959e-01
1.817260000000000097e+00
4.591640000000000299e+01
9.886080000000000423e-01
1.078119999999999967e+00
4.230279999999999596e+00
9.218170000000000641e+00
2.588789999999999925e+00
1.237170000000000103e+00
3.298319999999999919e+00
9.524259999999999948e-01
2.279310000000000169e+00
3.489209999999999923e+00
3.523450000000000193e-01
1.142159999999999975e+01
1.194999999999999929e+01
1.020329999999999987e-01
7.155280000000000307e+00
1.093099999999999961e+00
9.208169999999999966e-01
5.309460000000000290e-01
8.083409999999999762e-01
7.634809999999999652e-01
2.082699999999999996e+00
2.388729999999999798e+00
5.471840000000000037e-01
5.766869999999999497e-01
1.004310000000000080e+01
6.626100000000000323e-01
3.111819999999999808e+00
3.956470000000000264e-01
8.883389999999999898e-01
3.364980000000000082e+00
1.394060000000000077e+00
5.672130000000000116e+00
5.209139999999999660e+00
2.338789999999999836e+01
4.259409999999999741e+01
2.346580000000000155e+01
2.072189999999999976e+00
2.873569999999999958e+00
1.829429999999999890e+00
2.808599999999999985e-01
1.164899999999999913e+01
8.613580000000000680e+00
2.356970000000000010e+00
1.027449999999999974e+00
5.883990000000000009e+01
2.395099999999999785e+00
1.180280000000000058e+02
8.216470000000000162e-01
9.224329999999999474e-01
1.185750000000000082e+00
9.775470000000000548e-01
9.685999999999999943e+00
4.902799999999999936e-01
3.450349999999999806e+00
2.396529999999999827e+00
2.660469999999999779e-01
1.229490000000000027e-01
9.368469999999999853e-01
4.537320000000000242e+00
7.849660000000000526e-01
7.560240000000000293e-01
7.752930000000000099e-01
1.462490000000000068e+00
1.016440000000000010e+00
2.015660000000000007e+00
1.145110000000000072e+00
7.600620000000000154e-01
4.645830000000000126e+01
1.850230000000000175e+01
5.677019999999999733e+00
8.542510000000000048e+00
8.189999999999999503e-01
5.061079999999999579e+00
2.131729999999999947e+01
3.427669999999999884e-01
2.696320000000000050e+00
3.340669999999999806e+00
1.636430000000000051e+00
1.776469999999999994e+00
5.264020000000000366e+00
1.570449999999999946e+01
4.144449999999999790e+01
1.061180000000000012e+00
2.555940000000000101e+00
1.464380000000000015e+00
6.935839999999999783e+00
3.030749999999999833e-01
5.607170000000000210e-01
9.031050000000000466e-01
8.556540000000000257e-01
8.612389999999999546e+00
8.634629999999999583e+00
5.485769999999999591e+00
5.625529999999999697e-01
2.754469999999999974e+00
3.499740000000000073e+00
3.257019999999999804e+00
3.424889999999999990e+00
4.982249999999999623e+00
3.138100000000000112e+00
1.312279999999999891e+00
9.135900000000000132e-01
8.652509999999999479e+00
1.418609999999999927e+00
2.742970000000000130e+00
1.847199999999999953e+00
6.455549999999999899e-01
3.005469999999999864e+00
2.180950000000000166e+00
7.046999999999999931e-01
2.295809999999999906e+00
1.574329999999999896e-01
4.721650000000000014e-01
1.391600000000000037e+01
1.606340000000000146e+01
3.807529999999999859e+00
1.805710000000000093e-01
2.554139999999999744e-01
7.603609999999999536e-01
5.499530000000000030e+00
2.671100000000000141e-01
1.087139999999999995e+00
8.170030000000000348e-01
3.692460000000000075e+00
1.268570000000000064e+01
1.740359999999999907e+00
3.424519999999999786e+00
5.132789999999999964e+00
1.160420000000000051e+01
6.778290000000000148e+00
3.678980000000000139e+00
3.727970000000000006e+00
1.555029999999999859e+02
4.869170000000000442e+00
1.277570000000000094e-01
5.367769999999999486e-01
4.287410000000000387e+00
1.993079999999999963e+00
9.147189999999999488e-01
2.276859999999999928e+01
9.810159999999999991e-01
4.404579999999999984e+01
6.544170000000000265e+00
5.646720000000000184e+00
2.313209999999999980e+02
2.849330000000000140e+00
4.519830000000000236e-01
7.256599999999999717e-01
2.545999999999999819e+00
1.019420000000000037e+01
2.551070000000000171e+00
4.974239999999999773e-01
2.864240000000000119e+00
1.098179999999999934e+00
8.918089999999999407e+00
7.443469999999999587e+00
1.922669999999999935e-01
6.353490000000000038e+01
1.106000000000000050e+01
3.893900000000000139e-01
1.432789999999999964e+01
2.255100000000000104e+00
1.055300000000000011e+02
2.259230000000000071e+00
4.232610000000000205e+00
1.518340000000000023e+00
2.446979999999999933e+00
6.746670000000000167e-01
1.441799999999999926e+01
1.958279999999999887e+01
3.777470000000000105e+00
6.034089999999999954e+00
4.354789999999999850e+01
8.566250000000000142e+00
1.007800000000000029e+00
1.206709999999999949e+00
2.758389999999999898e+00
4.769580000000000375e+00
1.712399999999999922e+00
3.503830000000000000e-01
1.257830000000000004e+00
4.452790000000000248e+00
1.031690000000000040e+01
6.428110000000000213e+00
4.245589999999999975e+00
3.743650000000000144e+00
3.208769999999999811e+01
5.242999999999999883e-01
4.634509999999999685e+00
2.779009999999999980e+00
3.359570000000000078e+01
9.940250000000000474e-01
1.261339999999999906e+00
4.108870000000000022e-01
6.973660000000000414e-01
1.185329999999999995e+00
2.108700000000000019e-01
1.195540000000000047e+00
1.763630000000000031e+00
5.412080000000000224e-01
4.338400000000000034e+00
2.901650000000000063e+00
1.884069999999999823e+01
2.201259999999999906e+01
6.289350000000000307e+01
3.917219999999999658e+01
2.538559999999999928e+00
1.809870000000000090e-01
2.797759999999999803e+00
1.937429999999999986e+00
4.086380000000000012e-01
1.650819999999999954e+00
1.259529999999999994e+01
1.458919999999999995e+00
7.949690000000000367e-01
7.855850000000000222e+00
7.421269999999999811e+01
1.459909999999999997e+01
3.170150000000000023e+00
9.906340000000000146e+00
1.943349999999999911e+00
9.809299999999999686e-01
4.010299999999999976e+00
1.106240000000000023e+01
4.043289999999999940e-01
1.849439999999999973e-01
2.222010000000000041e+00
1.365180000000000060e+00
1.373099999999999987e+01
6.765229999999999855e+00
2.471540000000000126e-01
1.783150000000000013e+00
5.675410000000000177e-02
2.859049999999999869e+00
2.320429999999999993e+00
1.842610000000000081e+00
6.229519999999999946e+00
5.143640000000000434e-01
3.079819999999999780e-01
5.838809999999999834e-01
7.815680000000000405e-01
6.596160000000000245e+00
1.278440000000000132e-01
1.077020000000000088e+00
1.151089999999999947e+00
3.902080000000000215e+00
7.747840000000000282e-01
2.862480000000000135e+00
5.946110000000000184e+01
8.382319999999999771e-01
4.568679999999999963e-01
7.696539999999999493e-01
4.057949999999999946e+00
7.732930000000000081e-01
4.182799999999999851e-01
4.125159999999999938e-01
8.298099999999999810e+00
2.119790000000000063e+00
6.566970000000000418e+00
4.818279999999999674e+00
1.493340000000000032e+02
1.711850000000000094e+00
2.217659999999999965e+00
4.935959999999999681e+00
1.896779999999999911e+00
1.031170000000000009e+01
1.881369999999999987e+00
8.821670000000000345e-01
1.001789999999999914e+01
9.134430000000000049e-01
3.469920000000000115e+00
2.053990000000000204e+00
9.526870000000000616e+00
4.510970000000000257e-01
1.019779999999999992e-01
6.365990000000000038e+00
2.822590000000000146e+02
8.442800000000000304e-01
1.090829999999999966e+00
2.593349999999999866e+01
5.813939999999999664e-01
6.001140000000000363e+00
2.431210000000000038e-01
7.046360000000000401e-01
4.424790000000000112e-01
1.292239999999999966e+01
2.966569999999999929e+00
4.768180000000000085e+00
1.745570000000000066e+00
2.718309999999999782e+00
1.120260000000000034e+00
1.057540000000000013e+01
7.479149999999999743e+00
1.438039999999999985e+00
5.308279999999999887e+00
5.957080000000000153e-01
1.540120000000000100e-01
2.176709999999999923e+00
9.520590000000000330e+00
2.003820000000000046e-01
9.456430000000000113e-01
1.372880000000000100e+00
1.916319999999999968e-01
2.446410000000000196e+00
5.812549999999999661e-01
6.825090000000000323e-01
6.383429999999999715e+00
4.356349999999999945e+00
2.238110000000000099e-01
2.730040000000000244e-01
3.008090000000000153e+00
1.534070000000000045e+00
5.025680000000000369e+00
9.823199999999999932e+00
2.303230000000000111e+00
7.046069999999999833e-01
1.473130000000000051e+00
2.992970000000000130e+00
1.925710000000000033e+00
6.053300000000000125e+00
8.976549999999999585e+00
3.649869999999999948e+00
1.640069999999999917e+00
1.054270000000000040e+00
9.835300000000000153e-01
1.719740000000000046e+00
1.395590000000000108e+00
1.715370000000000061e+00
1.193720000000000070e+01
4.666239999999999832e-01
8.632549999999999946e-01
1.737730000000000108e-01
8.761229999999999851e-01
3.548780000000000001e+01
2.800930000000000142e+00
7.818469999999999587e-01
7.395260000000000167e-01
1.018929999999999936e+01
1.900609999999999911e+00
1.197619999999999907e+00
5.168700000000000294e+00
1.865529999999999966e-01
5.008829999999999671e-01
2.096610000000000085e+00
4.343880000000000408e+00
3.541429999999999723e+01
5.521290000000000225e-02
5.139390000000000347e-01
6.827939999999999898e+00
1.584280000000000044e+01
8.143799999999999928e-01
2.086359999999999881e-01
6.416279999999999761e-01
1.534820000000000029e+01
7.671129999999999782e+00
3.334929999999999950e+02
5.442890000000000228e+00
1.112180000000000035e+01
2.959359999999999857e+01
1.593739999999999934e+00
1.087030000000000030e+01
2.337870000000000115e+00
3.579310000000000258e+01
1.943179999999999907e+01
8.418749999999999289e+00
7.986119999999999886e-01
6.050179999999999447e-01
5.865029999999999966e+00
7.042480000000000295e+00
2.615569999999999951e+00
9.924670000000000769e+00
1.302280000000000104e+00
3.455550000000000122e+00
4.361410000000000009e-01
5.546800000000000175e+00
4.771509999999999918e-01
2.016760000000000019e+01
3.505510000000000126e+00
5.586350000000000371e+00
3.111419999999999741e-01
1.339069999999999983e+00
2.689989999999999881e+00
1.538569999999999993e+00
2.913379999999999859e-01
1.559950000000000081e+01
4.013180000000000192e+00
1.062910000000000021e+00
7.170460000000000278e+00
6.941410000000000080e-01
3.266350000000000087e+00
1.153100000000000058e+01
1.850139999999999896e+00
1.907939999999999914e-01
5.824799999999999978e-01
8.104599999999999582e-01
1.682649999999999979e+00
2.602959999999999940e+00
3.085210000000000008e+00
2.415059999999999985e+00
1.214429999999999898e+00
2.889419999999999877e+00
1.067029999999999923e+00
4.786330000000000418e+00
1.863350000000000062e+00
8.267619999999999436e+01
2.140960000000000196e+00
1.057600000000000051e+01
1.184299999999999997e+01
1.579020000000000046e+01
5.062449999999999761e+01
1.087349999999999983e-01
1.166570000000000107e+00
1.937320000000000064e+01
3.014459999999999917e-01
1.019319999999999915e+01
2.173810000000000020e+00
2.098749999999999893e+00
1.538540000000000019e+00
5.805509999999999948e+00
2.450950000000000184e+00
2.578380000000000116e+00
5.347929999999999851e+00
1.475779999999999959e+01
8.563710000000000377e+00
6.765780000000000127e-01
2.246930000000000121e+02
8.007849999999999469e+00
1.229819999999999913e+00
1.644609999999999905e+00
1.304940000000000033e+01
4.121380000000000265e+00
1.446350000000000025e+00
3.128779999999999895e+00
7.132880000000000109e+00
5.368809999999999860e+00
2.785480000000000178e-01
6.511960000000000193e+00
3.108719999999999928e+01
5.850490000000000412e-01
9.767899999999999139e+00
1.128430000000000044e+00
4.919959999999999667e+00
1.449950000000000072e+00
2.219330000000000069e+01
1.782890000000000086e+00
5.868729999999999780e-01
3.405110000000000081e+00
4.053149999999999586e+00
2.324050000000000005e-01
1.516929999999999945e-01
2.917699999999999960e+00
1.039120000000000044e+00
4.376160000000000139e+01
4.364029999999999854e-01
2.326109999999999900e+01
1.387750000000000039e+00
5.781669999999999865e-01
1.659429999999999961e+00
2.975439999999999863e+00
2.159740000000000215e+00
1.284679999999999989e-01
6.358200000000000518e-01
1.488720000000000043e+00
1.264040000000000052e+00
4.310669999999999780e-01
1.094880000000000031e+01
2.144709999999999950e-01
1.039080000000000048e+01
6.525290000000000035e+00
1.126649999999999929e+00
6.174920000000000408e-01
6.502759999999999652e-01
7.222079999999999611e-01
4.121489999999999654e+00
3.100880000000000081e+01
1.231570000000000054e+00
6.718809999999999505e-01
9.944770000000000554e-01
3.984350000000000058e+00
2.038759999999999906e+00
6.847279999999999589e+00
1.572659999999999947e+00
9.427689999999999682e-01
4.681730000000000058e-01
2.508490000000000109e+00
4.654969999999999608e+00
1.404039999999999955e+00
3.290190000000000059e-01
6.804960000000000342e+00
1.477440000000000087e+00
3.043120000000000047e+00
3.309699999999999864e-01
6.828070000000000306e+00
2.727990000000000137e+00
6.144239999999999702e-01
2.047550000000000203e+00
3.511660000000000004e+00
8.525650000000000173e-01
1.674909999999999899e+00
5.074419999999999487e-01
6.333569999999999478e-01
3.930590000000000028e+00
4.524650000000000283e+00
1.355099999999999971e+00
7.928950000000000387e+00
1.729100000000000037e+01
1.623539999999999983e+00
2.443020000000000191e+00
5.595400000000000063e+01
6.225150000000000183e+00
1.990439999999999987e+00
4.664719999999999978e+00
9.977740000000000720e+00
3.512780000000000058e+01
1.624009999999999954e+00
1.755320000000000036e+01
9.286060000000000425e-01
6.863089999999999691e+00
5.298119999999999941e+00
4.301829999999999821e+00
2.224479999999999791e+00
8.017589999999999995e-01
1.291730000000000045e+00
1.041760000000000019e+00
1.476159999999999917e+00
2.004790000000000134e+02
1.219950000000000090e+00
4.590629999999999988e+00
1.902779999999999916e+01
3.716899999999999871e+00
1.499219999999999997e+00
1.305819999999999936e+01
1.913529999999999953e+00
7.078339999999999854e+00
9.193759999999999710e-01
3.709029999999999827e-01
6.874470000000000303e-01
2.738919999999999799e+00
2.962400000000000144e+00
1.878859999999999975e+00
5.081000000000000405e+00
3.796889999999999876e+00
2.480729999999999880e-01
1.223380000000000023e-01
8.811120000000000729e+00
4.636860000000000070e+01
3.683790000000000120e+00
5.924270000000000369e-01
1.170109999999999983e+00
1.190419999999999945e+01
4.477829999999999866e-01
1.985000000000000098e+00
1.930209999999999981e-01
1.873340000000000005e+00
8.011739999999999640e+00
2.586090000000000089e+01
7.474269999999999525e-01
3.654129999999999878e+00
2.393060000000000187e+00
1.421240000000000059e+00
1.027260000000000062e+00
1.329420000000000073e+02
2.544489999999999807e-01
3.377590000000000092e+00
4.380539999999999878e+00
5.798200000000000021e-01
5.262120000000000131e-01
2.726729999999999876e+00
3.557570000000000121e+00
3.635499999999999843e-01
3.840229999999999677e+01
2.686059999999999892e+00
5.532890000000000308e-01
3.303209999999999980e+01
1.894939999999999958e-01
6.191950000000000509e-01
4.030929999999999791e-01
6.791280000000000427e+00
8.781619999999999981e-01
3.609100000000000108e+01
2.519969999999999999e+01
8.754350000000000520e+00
3.056369999999999809e+00
7.053850000000000398e-01
6.728180000000000271e-02
1.640820000000000078e+01
3.785050000000000026e+00
2.170589999999999797e+00
2.837040000000000006e+00
1.068699999999999939e+01
2.489440000000000097e+00
1.218130000000000046e-01
3.528080000000000105e+00
7.258820000000000272e-01
2.553600000000000136e+01
6.082499999999999574e-01
1.765750000000000097e-01
5.486600000000000144e+00
7.969660000000000188e+00
1.406069999999999931e+00
3.439150000000000151e+00
4.234970000000000123e-01
3.277449999999999974e+00
1.375739999999999963e+00
9.627340000000000231e+00
1.406120000000000037e+00
4.811159999999999881e-01
5.830180000000000362e+00
1.217850000000000099e+00
1.659900000000000020e+01
4.192779999999999840e-01
2.230960000000000054e+00
6.732580000000000231e-01
9.408549999999999969e+00
8.295890000000000208e-01
4.604969999999999786e+00
2.023359999999999825e+00
1.951980000000000048e+00
7.849089999999999678e-01
1.021759999999999913e+01
5.062420000000000364e+00
8.239129999999999399e+00
1.916880000000000095e+01
1.129439999999999955e+01
9.327930000000000632e+01
9.930200000000000138e-01
4.735759999999999970e-01
1.975549999999999917e+00
3.376430000000000042e+00
1.252539999999999987e+00
4.830799999999999983e+00
1.252439999999999998e+00
4.158819999999999739e-01
3.497240000000000126e+00
6.900380000000000402e-01
1.182190000000000046e-01
2.435109999999999886e+00
2.041389999999999816e+00
1.468839999999999923e+00
8.774469999999999770e-01
3.509860000000000202e-01
1.912729999999999986e-01
1.262599999999999945e+01
1.091849999999999987e+00
4.359499999999999709e+00
1.443089999999999939e+01
4.991200000000000081e-01
6.811760000000000037e-01
4.332300000000000040e+00
4.874589999999999756e-01
7.952180000000000359e-02
3.863170000000000073e+02
1.355230000000000068e+01
1.812840000000000007e+00
3.708930000000000060e+00
2.042129999999999939e+02
7.988680000000000225e-01
6.244509999999999783e-01
4.445380000000000109e+00
2.242849999999999788e+00
1.770580000000000043e+00
2.906499999999999861e+00
3.799999999999999822e+00
4.257750000000000057e+01
2.874089999999999989e+01
4.980620000000000047e-01
6.132970000000000255e+00
1.709349999999999925e+00
4.032910000000000106e-01
1.108900000000000041e+01
2.416850000000000165e+01
8.974879999999999525e-01
1.127159999999999940e+00
7.612499999999999822e-01
1.711759999999999948e-01
2.641669999999999852e-01
2.219810000000000116e-01
2.056060000000000110e-01
8.045930000000000248e+00
7.897520000000000095e-01
3.254939999999999944e+00
9.645329999999999737e-01
2.912020000000000053e+00
6.757469999999999644e+00
4.619169999999999732e+01
6.197849999999999859e+00
1.751020000000000039e+02
2.908409999999999940e+00
1.959740000000000038e+00
1.314850000000000030e+01
1.311530000000000085e+00
2.285060000000000002e+01
4.688829999999999942e-01
1.211040000000000028e+01
4.783960000000000434e+00
1.261579999999999924e+00
4.594070000000000098e-01
7.021530000000000271e-01
1.682220000000000049e+00
1.733749999999999902e+00
5.719469999999999832e-01
9.721989999999999910e+00
5.069219999999999615e+00
8.584889999999999466e-01
9.492800000000000793e+00
3.792260000000000186e+00
3.266680000000000028e+00
1.212590000000000057e+00
1.842409999999999881e-01
4.221320000000000405e+00
9.084939999999999571e+00
2.608340000000000103e+00
2.939089999999999847e+01
1.304580000000000073e+00
4.329089999999999883e+00
2.076420000000000154e+00
6.983559999999999768e+00
1.793569999999999887e-01
1.585089999999999932e+01
4.684910000000000352e+00
9.760569999999999524e-01
3.554100000000000037e+00
2.572450000000000084e-02
6.272359999999999935e+00
1.600239999999999996e-01
3.380220000000000002e+00
1.718080000000000140e+01
6.112969999999999970e+01
2.772830000000000084e+01
1.056540000000000035e+01
1.361680000000000001e+00
1.810769999999999991e+00
9.502779999999999561e-01
1.059940000000000104e+00
1.011090000000000044e+00
5.195990000000000331e-01
1.327929999999999944e-01
7.473810000000000286e+00
7.014489999999999892e-01
1.147359999999999935e+01
3.938749999999999751e-01
5.145060000000000189e-01
3.845029999999999837e-01
6.214339999999999975e+00
4.756070000000000020e-01
2.932049999999999823e+00
2.720429999999999904e+00
3.271869999999999834e+00
5.865080000000000293e-01
7.826980000000000048e-01
3.302700000000000080e-01
3.945960000000000023e-01
6.855659999999999532e-02
2.215549999999999908e+00
1.920179999999999998e+00
4.320030000000000259e-01
4.338580000000000214e-01
1.285759999999999958e-01
2.671229999999999993e-01
4.467830000000000013e+01
1.904879999999999907e+00
1.419659999999999922e+00
2.352869999999999795e+00
7.470809999999999951e-01
5.171790000000000553e-01
5.233330000000000481e-01
1.295709999999999917e+00
1.890419999999999989e+00
1.770710000000000006e+00
1.081690000000000040e+01
1.220220000000000082e+00
9.749170000000000336e-01
1.306610000000000049e+01
6.544109999999999649e-01
8.492369999999999308e+00
1.957819999999999894e+00
6.912609999999999921e+00
7.559260000000000446e+01
1.695550000000000068e+01
8.815770000000000550e+00
6.132200000000000095e+00
2.157329999999999970e+00
3.746600000000000108e+01
4.781670000000000087e+00
4.918009999999999771e+00
4.171099999999999808e-01
3.284130000000000216e+00
1.768529999999999935e+00
3.518279999999999741e-01
9.313160000000000327e-01
1.714699999999999847e+01
2.156519999999999992e+00
6.056449999999999889e-01
2.212579999999999991e+00
4.423460000000000392e+00
8.008779999999999788e+00
8.316620000000000124e-01
1.148369999999999891e+00
5.544700000000000184e-01
1.655869999999999953e+00
5.754710000000000214e+00
2.274039999999999839e+00
4.649650000000000283e+00
1.947469999999999857e+01
7.192690000000000472e-01
2.351479999999999959e-01
2.066990000000000105e+00
2.565749999999999975e+00
2.050320000000000142e+00
2.783740000000000103e-01
3.961770000000000014e-01
1.326650000000000063e+01
5.457200000000000273e+01
8.104600000000000692e-02
2.944539999999999935e+00
5.670340000000000380e-01
9.408379999999999521e-01
6.198150000000000048e+00
2.533859999999999957e+01
3.777210000000000178e+00
5.819109999999999561e-01
1.569409999999999972e+00
4.855599999999999916e-01
5.056809999999999583e+00
4.652560000000000251e+00
4.481160000000000032e+00
2.642419999999999991e+00
9.982260000000000133e+00
5.355769999999999698e+00
2.600900000000000212e+00
1.445049999999999946e+00
1.533720000000000083e-01
4.905720000000000081e-01
1.261919999999999931e+00
6.632799999999999807e-01
6.586590000000000167e+00
6.416190000000000282e+00
5.169850000000000279e-01
1.616929999999999978e+00
6.506630000000000358e+00
2.829549999999999788e+00
7.863719999999999599e-01
4.174589999999999890e+01
4.994120000000000226e-01
3.990349999999999731e-01
1.624519999999999964e+00
2.287539999999999907e+00
3.730280000000000040e+00
1.372090000000000032e+00
7.014580000000000259e-01
6.841199999999999504e-01
1.294049999999999923e+00
1.617650000000000032e+00
3.372169999999999845e+01
9.194860000000000255e+00
2.340200000000000058e-01
1.025239999999999929e+00
1.124460000000000015e+00
9.451529999999999987e+00
2.680429999999999868e+00
5.863220000000000098e+00
4.369279999999999831e+00
3.890620000000000189e-01
5.029130000000000544e-01
8.397000000000000020e-01
5.343830000000000524e-01
3.156680000000000152e+00
2.189820000000000100e+00
5.138969999999999771e+01
3.537269999999999914e+00
3.170549999999999979e+00
2.679520000000000124e+01
6.358039999999999736e+01
3.376419999999999977e+00
8.089259999999999451e+00
4.661810000000000120e-01
1.066440000000000055e+01
8.189730000000000842e+00
6.206389999999999851e+00
1.955699999999999994e+00
1.162570000000000014e+01
1.269619999999999971e+00
5.130910000000000082e+00
2.081290000000000084e+00
1.273760000000000003e+00
3.283420000000000272e+01
4.400310000000000055e-01
6.455779999999999852e-01
9.133860000000000312e-01
1.042950000000000088e+01
5.676209999999999667e+01
3.621750000000000025e+00
9.368039999999999701e-01
6.462410000000000210e+00
2.183209999999999873e-01
3.266629999999999812e-01
3.804910000000000014e+00
1.119410000000000016e+00
1.478290000000000104e+00
2.291900000000000048e+00
1.275570000000000093e+00
5.611380000000000257e-01
4.700880000000000336e-02
5.273349999999999982e-01
4.935810000000000031e+00
3.148470000000000013e+01
1.994180000000000064e+00
4.796310000000000157e-02
5.718929999999999847e-01
2.704369999999999830e-01
7.573590000000000266e+00
4.915060000000000429e+00
3.864460000000000117e-01
6.347709999999999742e-01
5.614829999999999821e-02
5.464529999999999665e-01
3.661630000000000162e+00
3.416690000000000005e+00
1.549540000000000084e-01
1.962739999999999929e+00
1.285539999999999905e+00
4.360459999999999892e-01
1.725349999999999939e-01
7.663069999999999604e-01
3.543960000000000221e+00
2.055420000000000025e-01
2.174760000000000026e+00
4.345629999999999882e+00
2.108389999999999986e-01
2.933250000000000135e+00
2.566159999999999997e+01
3.282569999999999766e+01
4.876999999999999780e+00
2.329549999999999954e-01
1.053630000000000067e+01
6.706800000000000539e-01
6.762489999999999668e+00
6.486579999999999302e+01
2.563549999999999995e-01
3.234500000000000153e+00
1.736930000000000085e+00
2.158549999999999969e+00
7.821350000000000247e-01
5.668560000000000265e-01
1.770999999999999908e+00
1.016559999999999953e+01
8.591849999999999454e+01
2.987920000000000020e-01
1.465470000000000050e+00
7.456730000000000302e+00
3.650820000000000176e-01
1.327089999999999925e+01
1.762809999999999988e+00
1.789410000000000167e+01
1.312869999999999981e+00
2.688940000000000108e+00
8.844710000000000072e-01
4.517730000000000246e+00
6.508509999999999573e-01
5.753499999999999837e+00
7.666950000000000154e-01
1.031609999999999916e+00
9.486599999999999255e+00
2.408279999999999976e+00
3.618910000000000071e+00
3.341759999999999842e+00
5.400160000000000515e-01
1.947500000000000009e+00
1.999849999999999994e+01
3.890410000000000146e+00
7.194589999999999597e-01
1.369119999999999893e+00
7.480350000000000055e-01
6.472649999999999793e-01
1.527999999999999914e-01
1.177389999999999937e+00
1.070460000000000023e-01
1.282479999999999976e+01
7.715490000000000403e-01
5.846070000000000100e+00
1.650179999999999980e+00
1.324089999999999989e+00
1.124399999999999977e+01
6.115709999999999757e-01
7.691580000000000084e-01
2.209899999999999920e-01
9.981680000000000552e-01
1.675929999999999920e+00
7.536890000000000533e-01
4.296300000000000119e-01
1.207459999999999978e+00
3.833979999999999944e+00
3.365520000000000067e+00
1.644649999999999945e+00
5.570319999999999716e+00
4.457929999999999948e-01
2.248560000000000159e+01
4.695070000000000299e+00
1.443089999999999984e+00
5.894120000000000026e+00
6.982280000000000086e+01
4.280770000000000408e+00
1.876460000000000150e+01
3.295440000000000036e-01
1.900079999999999991e+00
3.948469999999999924e+00
2.388570000000000082e+00
1.260839999999999961e+00
9.067509999999999737e-01
1.496349999999999902e-01
2.939529999999999887e+01
2.275269999999999868e+02
1.378819999999999979e+01
8.426930000000000254e-01
2.075299999999999923e+00
1.335560000000000080e+00
3.694850000000000190e+00
6.227049999999999530e-01
8.365010000000000501e-01
1.805180000000000007e+00
3.011519999999999975e+00
4.712570000000000370e+00
1.072319999999999940e+00
2.736330000000000151e-01
4.925629999999999953e+00
2.239539999999999864e+00
2.232040000000000024e+00
1.201629999999999932e+01
4.783859999999999779e-01
7.061740000000000350e+01
7.103159999999999918e+00
4.723869999999999791e+00
3.026279999999999859e+00
5.655250000000000554e-01
3.339430000000000121e+00
4.321829999999999838e-01
2.922000000000000153e-01
1.325020000000000087e+00
1.315959999999999930e+01
2.222469999999999946e+00
3.940170000000000172e+00
8.124739999999999185e+00
2.545780000000000154e+00
2.568599999999999772e-01
8.290450000000000319e-01
2.734339999999999993e+00
4.189629999999999654e+01
1.112860000000000049e+01
1.493480000000000085e-01
3.106980000000000075e+01
1.681880000000000042e-01
2.269339999999999968e-01
9.174469999999999459e+00
1.583389999999999986e+01
6.462849999999999984e-01
9.745030000000000081e-01
9.108709999999999862e-01
1.247179999999999955e+00
2.149399999999999977e+01
5.392149999999999999e-01
6.088189999999999991e+00
4.090159999999999907e-01
4.244810000000000194e+00
1.837040000000000006e+00
1.740609999999999991e+00
1.253909999999999947e+01
1.583919999999999995e+01
1.283849999999999936e+00
4.671879999999999811e+00
7.581699999999999662e+00
9.709630000000000205e-01
2.979340000000000113e-02
3.896180000000000199e-01
3.658809999999999896e+00
1.295919999999999916e+01
6.410000000000000142e-01
1.841350000000000042e+00
1.767409999999999926e+00
8.165300000000000225e+00
6.635469999999999979e-01
2.100509999999999877e-02
2.388609999999999900e+01
1.699629999999999974e+00
3.553099999999999881e+01
2.037640000000000118e+00
1.787400000000000100e+00
1.868900000000000006e+00
1.540749999999999886e+02
1.238199999999999967e+00
5.936909999999999688e-01
3.093109999999999804e+00
