# Supplementary material for: Precisely patterned nanofibres made from extendable protein multiplexes
Source: Nat Chem. 2023 Sep 4;15(12):1664–71. doi: 10.1038/s41557-023-01314-x (PMC10695826; doi:10.1038/s41557-023-01314-x)
Supplement: Supplementary file 6 — Schematic image, nsEM images and persistence length source data. [file 41557_2023_1314_MOESM6_ESM.zip › Figure5/violin5.txt]

2.036029999999999784e+00
2.187489999999999990e-01
7.220010000000000261e+00
1.002459999999999907e+00
4.801129999999999676e+00
2.707729999999999859e-01
6.170950000000000379e+00
1.241400000000000059e+00
3.578030000000000044e+00
1.963239999999999985e-01
2.597859999999999836e+00
1.251640000000000086e+00
1.536270000000000024e+00
4.341860000000000164e-01
6.352439999999999998e+01
1.729200000000000070e+00
2.000789999999999846e+00
3.662140000000000128e+01
1.910080000000000000e+00
2.266789999999999861e+00
1.110239999999999894e+00
4.131099999999999772e-01
1.351269999999999971e+00
3.767729999999999801e+00
1.502950000000000008e+00
1.623189999999999955e+01
3.922270000000000145e+00
2.293250000000000011e+00
4.987559999999999771e-01
7.058830000000000382e-01
5.019090000000000273e+00
9.597130000000000383e-01
5.210510000000000197e+00
3.303830000000000044e+00
2.465599999999999792e+00
1.778089999999999904e+01
2.966559999999999864e+00
7.179029999999999578e-01
1.710760000000000058e+00
7.514089999999999936e-01
6.143849999999999767e+01
5.638770000000000060e+00
5.408149999999999835e+01
1.066249999999999964e+01
1.722080000000000055e+01
6.727199999999999847e-01
1.693279999999999896e+00
1.667440000000000033e+00
3.922220000000000151e-01
4.211920000000000108e-01
5.777409999999999490e-01
1.751330000000000053e+00
4.005299999999999971e-01
1.176039999999999974e+00
1.618910000000000071e-01
1.156300000000000061e+01
3.332759999999999945e+00
2.324990000000000112e+00
3.694430000000000103e+00
2.868410000000000082e+01
8.271149999999999336e-02
7.549409999999999954e+00
1.278100000000000058e+01
5.582390000000000185e+00
1.569679999999999964e+00
2.441450000000000120e+00
7.547909999999999897e-01
6.064020000000000188e+00
4.486319999999999752e-01
1.323600000000000065e+01
1.615359999999999907e+00
3.256380000000000052e+00
4.907980000000000231e+00
5.200649999999999995e-01
2.812230000000000008e+00
1.772370000000000001e+00
4.924330000000000096e-01
9.292049999999999477e-01
5.992570000000000396e-01
2.067650000000000077e+01
1.457980000000000054e+00
1.228089999999999904e+00
1.050669999999999993e+00
3.231269999999999865e+00
6.501109999999999944e-01
6.279909999999999659e-01
6.805509999999999593e+01
3.158749999999999947e+00
3.200429999999999886e+00
1.714530000000000109e+00
1.034450000000000003e+01
2.318890000000000118e+00
6.548860000000000525e+01
2.859160000000000146e+00
4.241780000000000328e+00
1.253609999999999891e+00
1.558999999999999941e+00
9.490560000000000107e-01
5.254150000000000098e+00
7.389820000000000277e-01
5.723230000000000040e+00
4.447999999999999732e-01
1.770279999999999987e+01
1.713090000000000002e+00
1.393070000000000030e+00
1.721219999999999972e+00
6.984130000000000393e+00
2.991509999999999891e+00
9.234379999999999811e-01
2.840430000000000010e+00
1.035009999999999986e+00
1.221009999999999929e+00
3.253039999999999932e+00
9.503489999999999993e-01
1.312629999999999963e+00
7.930500000000000327e+00
3.705350000000000033e-01
6.583050000000000068e+00
5.455419999999999714e-01
9.096950000000000314e-01
1.230280000000000040e+00
4.751149999999999984e+00
7.438559999999999617e-01
2.261440000000000117e-01
1.117029999999999923e+01
1.037979999999999903e+00
2.502920000000000034e+00
6.531600000000000072e+00
4.791860000000000008e-01
8.510170000000000234e-01
6.349839999999999929e-01
2.073789999999999800e+00
5.310880000000000045e+00
9.659340000000000259e+00
6.141680000000000028e+00
7.839599999999999902e+00
1.305489999999999995e+01
6.228089999999999460e-01
5.112430000000000030e-01
7.781390000000000251e-01
2.280400000000000205e+00
7.878820000000000157e+00
8.757920000000000371e+00
4.527439999999999798e-01
1.907080000000000108e+00
2.456269999999999953e+00
5.310700000000000420e-01
2.216660000000000019e-01
3.692779999999999951e+00
1.335139999999999993e+00
7.303110000000000435e-01
8.557369999999999699e-01
2.336699999999999999e+00
3.983469999999999800e+01
7.588840000000000030e-01
1.222690000000000055e+00
4.571930000000000049e+00
2.243339999999999890e+00
3.651120000000000232e+02
3.266500000000000181e+00
1.810449999999999893e+00
3.256680000000000130e-01
3.680569999999999897e+00
1.931319999999999926e+00
9.937780000000000058e+00
3.493720000000000159e+00
9.948669999999999458e-01
8.812550000000000106e-01
2.994859999999999900e+01
5.454089999999999883e+00
2.012550000000000061e+00
1.250720000000000054e+00
1.057239999999999958e+00
4.428869999999999862e+01
3.382779999999999898e+00
1.839900000000000091e+00
3.064910000000000134e-01
2.399910000000000210e+00
2.421730000000000160e+00
5.904869999999999841e-01
4.281450000000000422e+00
1.100410000000000110e+00
1.499730000000000008e+00
2.879929999999999879e+01
6.970520000000000049e-01
3.377089999999999925e+00
2.916580000000000172e+00
1.634069999999999823e+01
5.725810000000000066e+00
3.778900000000000148e+01
1.903599999999999959e+00
8.037599999999999412e+00
8.711189999999999767e-01
4.198349999999999582e+00
1.012499999999999956e+00
1.560140000000000082e+00
2.188460000000000072e+00
4.597919999999999785e-01
1.418700000000000072e+00
9.404179999999999762e-01
1.494110000000000049e+00
1.702979999999999938e+00
3.059040000000000092e-01
1.316269999999999918e+01
1.265179999999999971e+01
1.123380000000000045e+01
2.825470000000000148e+00
1.702239999999999975e+00
4.723900000000000432e+00
2.414740000000000109e+00
3.180169999999999941e+00
1.644130000000000091e+00
2.369670000000000165e+00
1.972439999999999927e+01
9.722070000000000434e-01
9.190220000000000056e-01
2.819590000000000152e-01
9.345579999999999998e-01
3.095110000000000028e+00
1.176229999999999976e+01
1.033500000000000085e+00
3.616980000000000217e+01
2.066419999999999924e+00
5.984969999999999679e+00
8.517379999999999951e-01
3.171499999999999875e-01
3.715289999999999981e-01
1.792359999999999953e+00
2.407120000000000104e+01
1.875039999999999907e+01
1.474890000000000034e+00
1.155729999999999968e+01
1.253700000000000037e+00
5.447790000000000354e+00
8.968310000000000448e-01
4.872370000000000090e+00
1.229080000000000084e+01
2.790449999999999875e+00
6.684309999999999974e-01
1.931179999999999897e+00
5.800410000000000288e-01
1.499659999999999993e+00
4.448750000000000426e+00
2.230519999999999925e+01
2.840429999999999899e-01
2.379990000000000094e+01
1.407039999999999935e+01
3.220219999999999860e+00
2.274550000000000072e+00
3.316949999999999843e+00
1.136580000000000013e+01
7.472590000000000066e-01
1.289530000000000065e+00
2.361050000000000093e+00
8.673810000000000286e+01
1.111289999999999889e+00
7.221429999999999794e-01
4.033909999999999996e-01
4.549640000000000128e+00
2.621700000000000141e+00
1.081369999999999942e+00
1.794570000000000054e-01
7.744130000000000458e-02
1.000050000000000106e+00
9.838059999999999583e-01
4.509619999999999962e+00
4.194790000000000241e+00
6.549070000000000391e+00
8.546409999999999840e+00
2.459189999999999898e+01
8.972609999999999530e+00
6.959769999999999790e+00
1.625550000000000050e-01
1.958789999999999976e-01
1.528739999999999988e+01
3.904949999999999921e+00
9.563129999999999686e-01
3.305899999999999839e+00
3.573479999999999990e+00
8.952120000000000744e+00
1.524899999999999922e+00
1.342040000000000077e+01
7.969330000000000247e+00
1.536839999999999939e+01
5.850920000000000343e+00
8.751369999999999649e+00
3.444289999999999852e-01
8.030280000000000484e+01
2.539179999999999993e+00
1.248510000000000009e+00
1.567359999999999900e+02
1.488690000000000069e+00
1.947139999999999915e+01
1.120509999999999984e+01
4.029040000000000177e+00
1.294710000000000027e+00
3.239090000000000202e+01
1.470989999999999895e+02
2.317279999999999784e+00
7.798910000000000231e+00
3.109069999999999889e-01
1.146729999999999983e+01
2.622689999999999966e+00
8.679949999999999610e-01
8.812010000000000787e+00
6.046100000000000085e-02
7.849719999999999587e+00
1.640780000000000030e+02
3.107279999999999820e+00
1.632649999999999935e+00
5.915130000000000443e+00
1.829569999999999919e+00
2.203199999999999825e+00
9.643169999999999797e-01
2.043870000000000076e+00
9.824150000000000382e-01
2.398029999999999884e+00
2.685239999999999849e+00
2.258519999999999861e+00
4.449439999999999884e+01
2.056890000000000107e+00
2.309930000000000039e+00
4.770900000000000141e+00
1.639039999999999964e+02
1.475719999999999921e+00
7.319069999999999743e-01
1.740180000000000149e+01
1.344700000000000006e+00
6.050689999999999680e-01
5.034039999999999626e-01
5.167930000000000135e+00
4.059099999999999930e-01
2.256409999999999805e+00
1.060089999999999977e+00
1.195629999999999971e+00
2.615810000000000191e+00
8.071220000000000061e-01
3.848440000000000083e+00
1.078889999999999958e+02
3.896739999999999782e+01
7.894729999999999803e-01
7.531210000000000404e-01
7.876429999999999820e-01
1.302829999999999977e+01
1.049220000000000041e+00
1.855180000000000051e+00
1.199520000000000053e+01
7.952329999999999899e+00
4.556329999999999991e+00
2.095029999999999948e+00
6.133379999999999832e+00
1.591269999999999962e+00
2.810500000000000220e+00
1.487209999999999965e+01
3.338229999999999809e+00
2.697890000000000121e+00
3.601319999999999855e+00
1.716539999999999955e+00
1.086960000000000015e+01
9.486120000000000108e-01
1.937440000000000140e+01
2.588830000000000187e+00
1.744259999999999922e+00
3.023779999999999912e+00
4.330890000000000128e+00
4.450269999999999726e+00
2.821009999999999907e-01
6.158310000000000173e+01
3.884440000000000115e+00
1.145869999999999944e+00
3.233220000000000205e+00
2.736800000000000122e+00
5.815920000000000201e+00
2.773519999999999985e+00
3.756339999999999790e+00
5.135959999999999859e+00
6.522219999999999684e-01
1.344580000000000108e+00
5.424229999999999663e+00
1.266469999999999985e+00
5.896660000000000235e-01
2.521209999999999951e+00
1.035560000000000036e+00
1.277410000000000068e+01
6.473219999999999530e-01
2.413859999999999895e-01
3.183870000000000200e+00
1.509649999999999936e+00
9.336659999999999959e-01
6.389350000000000307e+00
5.809539999999999793e+01
1.723619999999999874e-01
3.934520000000000017e+00
3.182430000000000092e+00
1.912310000000000121e-01
4.169360000000000177e+00
1.001609999999999889e+00
3.178209999999999980e+00
1.343630000000000102e+00
2.035379999999999967e+00
6.884940000000000504e-01
2.794729999999999936e+00
1.801639999999999908e+00
2.060919999999999974e-01
1.920040000000000080e-01
1.250620000000000065e+00
5.872910000000000075e-01
7.359830000000000538e-01
6.975789999999999491e-01
1.729390000000000072e+01
8.745270000000000543e-01
9.492730000000000246e+01
1.868570000000000064e+00
6.033460000000000489e-01
1.984059999999999846e+01
1.821080000000000041e+02
1.052229999999999971e-01
7.460149999999999615e+00
8.965380000000000393e+01
3.972210000000000019e+00
1.582829999999999959e+00
7.306319999999999482e-01
1.522989999999999899e-01
5.725419999999999732e+00
1.626609999999999889e+00
2.050129999999999786e+00
4.800569999999999560e+00
1.163129999999999953e+01
9.265219999999999567e-01
4.985699999999999577e+00
1.482590000000000074e+01
5.249979999999999869e+00
7.434819999999999762e-01
4.632909999999999862e+00
4.274460000000000370e+00
9.696409999999999751e-01
2.761029999999999873e+00
4.179070000000000285e+00
4.199229999999999907e-01
2.646939999999999849e+00
6.111239999999999561e+00
3.151180000000000092e+00
4.672030000000000349e+00
7.537910000000000110e+00
1.063749999999999929e+01
1.381559999999999988e+01
2.190799999999999859e+00
4.174439999999999706e+00
8.372629999999999795e-01
1.891690000000000094e+00
2.176359999999999961e-01
4.407289999999999708e+00
4.373090000000000033e-01
1.107799999999999940e+01
1.950509999999999966e+00
1.957179999999999964e+01
4.553630000000000067e+00
6.471790000000000376e+00
3.974929999999999852e-01
7.589690000000000047e+00
2.418000000000000149e+00
1.938060000000000116e+01
1.206909999999999927e+00
3.267119999999999802e+00
1.245149999999999979e+00
1.674960000000000004e+00
2.591950000000000198e+00
9.006939999999999946e-01
5.224560000000000315e-01
1.064499999999999957e+01
1.408960000000000079e+01
1.738199999999999967e+00
4.467830000000000190e+00
1.840349999999999930e+00
5.525269999999999904e+00
1.072920000000000096e+00
1.674060000000000104e+00
3.928090000000000082e+00
1.279989999999999961e+00
2.578019999999999978e+00
1.585759999999999970e+01
1.694539999999999935e-01
2.387169999999999792e+00
1.819979999999999931e+00
1.062729999999999997e+01
3.638630000000000031e+00
4.066499999999999559e+00
3.449230000000000018e+00
7.608610000000000184e+01
1.086340000000000083e+00
5.076319999999999943e+00
9.005739999999999856e-01
1.165029999999999966e+01
1.383330000000000115e-01
1.131739999999999968e+00
1.735600000000000032e+00
3.937149999999999928e+00
2.804350000000000165e+01
6.805620000000000402e+01
2.015829999999999789e+00
2.767020000000000124e+01
7.854229999999999823e-01
5.279180000000000206e+00
3.127659999999999885e-01
3.230819999999999803e-01
5.182379999999999765e-01
2.790550000000000086e+00
3.315739999999999910e+00
4.284270000000000023e-01
2.526129999999999765e-01
7.295029999999999681e+00
3.251100000000000279e+01
3.490409999999999968e+02
4.289629999999999832e+00
4.374859999999999971e+00
1.473119999999999941e+01
3.424810000000000088e+01
9.989029999999999632e+00
1.157729999999999926e+00
3.127009999999999845e+00
1.218529999999999980e+01
8.241189999999999571e+00
9.402820000000000178e+00
6.948640000000000150e+00
3.491680000000000117e+00
2.312650000000000006e+01
1.069609999999999950e+00
3.067540000000000155e+00
7.516759999999999664e+00
8.426190000000000069e+00
2.100490000000000135e-01
6.845320000000000293e-01
1.721610000000000085e+00
1.268739999999999979e+00
1.783560000000000034e+00
2.357180000000000053e+00
2.416789999999999911e-02
6.355060000000000153e-01
4.172279999999999767e+00
7.965710000000000290e-01
5.112400000000000055e+00
8.940540000000000154e-01
8.319940000000000113e-01
2.777880000000000127e+00
1.731179999999999941e+00
1.059409999999999963e+00
7.036189999999999944e-01
3.175990000000000091e+00
7.868939999999999824e-01
2.977110000000000145e+00
2.053470000000000018e-01
7.149330000000000407e-01
9.755060000000000286e+00
1.613909999999999956e+00
7.495759999999999756e+00
2.559989999999999988e+00
6.492379999999999818e-01
4.956789999999999807e+00
1.256929999999999978e+02
4.916590000000000127e-01
6.223010000000000375e+00
2.108530000000000015e+01
5.426209999999999667e+01
3.371729999999999894e+00
2.895070000000000032e+00
6.317960000000000242e+00
6.071299999999999919e+00
3.669480000000000075e+01
9.231109999999999260e+00
2.081789999999999807e+00
1.296829999999999927e+00
2.183850000000000069e+00
1.692809999999999926e+00
3.058959999999999901e+00
5.969079999999999941e+00
2.216699999999999893e+00
5.626409999999999911e+00
1.755349999999999966e+00
1.934120000000000061e+00
4.697700000000000209e+00
3.009330000000000060e-01
1.048829999999999929e+00
5.691239999999999633e+00
6.217399999999999594e+00
1.851469999999999949e+00
1.770240000000000036e+00
5.747060000000000279e+00
7.904110000000000191e+00
6.385960000000000525e-01
4.428340000000000032e+01
1.778380000000000072e+00
1.934289999999999898e-01
2.223860000000000170e+00
1.295470000000000077e+01
4.867799999999999905e-01
1.879179999999999851e+01
1.224089999999999900e+00
2.481209999999999916e+00
9.072020000000000195e+00
8.971920000000000783e+00
9.437290000000000134e+01
2.006510000000000016e+00
4.950689999999999813e+00
6.666680000000000383e-01
2.015740000000000087e+00
4.285549999999999748e+00
3.344010000000000105e+01
3.287630000000000052e+00
6.991760000000000197e-01
2.632169999999999987e+01
1.358489999999999975e+00
9.310420000000000362e-01
2.292289999999999939e+00
3.100129999999999830e-01
4.334430000000000227e+00
6.516140000000000043e+00
2.078520000000000145e+00
2.769879999999999853e+01
2.486569999999999947e+00
2.509189999999999809e+00
5.402599999999999625e+00
3.834529999999999994e+00
1.147799999999999931e+00
1.619200000000000017e+01
9.467959999999999710e-01
3.272509999999999764e+01
1.543549999999999978e+00
2.321489999999999831e+00
2.039779999999999927e+00
1.277109999999999967e+00
1.443510000000000026e+01
4.085770000000000124e+01
6.531029999999999891e-01
1.451799999999999979e+00
1.372889999999999944e+00
2.103279999999999816e+00
9.504150000000000098e-01
2.477390000000000203e+00
1.050869999999999926e+01
2.225950000000000095e+00
1.552149999999999919e+00
1.076829999999999954e+00
2.556810000000000027e+00
4.424690000000000012e-01
3.186180000000000123e-01
1.976729999999999876e+01
4.891739999999999977e-02
2.811609999999999943e-01
2.130119999999999791e+00
3.337699999999999889e+00
5.900369999999999671e+00
4.830269999999999841e-01
6.442919999999999980e+00
6.009539999999999882e-01
6.124170000000000336e+00
5.838489999999999513e-01
2.824869999999999881e-01
7.464430000000000121e+00
1.157559999999999922e+00
1.959659999999999869e+01
9.974319999999999853e-01
4.166320000000000334e+01
4.913890000000000313e+00
2.663089999999999957e+00
1.496410000000000018e+00
2.173160000000000025e+01
2.466930000000000067e+00
1.273840000000000039e+01
1.926700000000000079e+00
1.615040000000000087e-01
1.053919999999999968e+00
7.553549999999999986e-01
2.571880000000000166e+00
3.317870000000000097e+00
1.692480000000000118e+01
5.520270000000000454e-01
3.490110000000000046e+00
5.913920000000000288e-01
5.938500000000000334e+00
2.340490000000000137e+01
9.058450000000000113e-01
1.109120000000000061e+01
9.491509999999999669e-01
3.735250000000000181e+00
2.570390000000000175e+00
2.013759999999999994e+00
6.027999999999999581e+00
6.934620000000000228e-01
4.848449999999999704e+00
7.041229999999999656e+00
7.168449999999999989e+00
1.111550000000000038e+00
3.709220000000000184e+00
1.336510000000000087e+00
7.849559999999999871e-01
2.788470000000000115e-01
7.322560000000000180e-01
6.071560000000000290e-01
5.967220000000000191e+00
9.696470000000000367e-01
4.877960000000000207e+01
8.479229999999999379e+00
1.236050000000000065e-01
1.557160000000000100e+00
8.842380000000000351e+00
1.708770000000000095e+02
9.849600000000000577e+00
2.706220000000000070e+00
4.599969999999999892e+00
5.577880000000000393e+00
1.707510000000000083e+00
1.755320000000000036e+01
9.578889999999999905e-01
1.183349999999999902e+00
8.868200000000000527e-01
3.081649999999999778e+00
2.946100000000000136e+02
5.529700000000000060e+00
6.034490000000000132e-01
6.833930000000000282e-01
9.050259999999999971e-01
4.074550000000000338e+00
4.781250000000000000e+00
2.626939999999999831e+00
1.606840000000000046e+00
5.561519999999999797e-01
5.978340000000000032e+01
9.204309999999999992e-01
6.966179999999999595e-01
1.076640000000000041e+00
2.505510000000000126e+00
1.655969999999999942e+00
2.037150000000000016e+00
1.026880000000000059e+01
2.595840000000000103e+01
8.678479999999999528e-01
5.075520000000000209e+01
2.989949999999999886e+00
1.743770000000000042e+00
6.598700000000000010e+00
3.271500000000000075e+00
3.408619999999999983e+00
1.574940000000000007e+00
9.868869999999999365e+00
6.659889999999999866e+00
5.480220000000000091e+00
1.246930000000000094e+00
2.921739999999999782e+02
1.891230000000000133e-01
3.649609999999999843e+01
3.053330000000000211e-01
4.619979999999999976e+00
3.962590000000000146e+01
1.934489999999999910e+01
1.367620000000000058e+00
6.615440000000000431e+00
2.269589999999999941e-01
1.091040000000000065e-01
6.888680000000000359e-01
6.828100000000000280e-01
2.449930000000000163e+00
5.255339999999999456e-01
3.521300000000000097e+00
9.871929999999999872e-01
1.025029999999999930e+01
8.264049999999999452e-01
5.199679999999999858e+00
2.076169999999999902e+02
1.614149999999999974e+00
4.200680000000000192e+00
7.800670000000000215e+00
2.213760000000000172e+00
2.018909999999999982e+00
3.801070000000000171e+00
1.636249999999999982e+00
4.910359999999999836e+00
3.578669999999999907e-01
8.120829999999999993e-01
1.472940000000000083e-01
3.166710000000000136e+00
1.875180000000000069e+00
1.179490000000000016e+01
1.152809999999999890e+00
1.023570000000000091e+00
4.453610000000000291e+00
1.592060000000000031e+00
1.710439999999999960e+00
3.759399999999999964e-01
1.609799999999999898e+00
2.798010000000000019e+01
2.653290000000000148e+00
2.778840000000000199e+00
9.701539999999999608e+00
5.477779999999999871e-01
2.340510000000000090e+00
8.441189999999999527e-01
1.618730000000000002e+00
2.963049999999999962e+00
1.250119999999999898e+00
9.060519999999999685e-01
1.560849999999999937e+01
2.482769999999999921e+00
1.854770000000000030e+00
8.087860000000000049e-01
9.430229999999999446e-01
5.191320000000000157e+00
2.018440000000000012e+01
1.756299999999999883e+01
2.102779999999999916e+01
2.491470000000000073e+00
1.246279999999999966e+01
5.102539999999999853e-01
1.178020000000000067e+00
1.506920000000000037e+00
2.258710000000000218e+00
2.226230000000000153e+00
1.817010000000000014e+00
1.790200000000000014e+00
2.462330000000000130e+00
2.511619999999999919e+01
6.487540000000000529e-01
4.881990000000000052e+00
4.525830000000000131e-01
1.829890000000000017e+00
8.699669999999999348e+00
1.296890000000000098e+00
3.751970000000000027e+00
9.481389999999999318e+00
4.378090000000000259e+00
1.316289999999999960e+00
7.471259999999999568e-01
1.350740000000000052e+00
1.353879999999999972e+00
5.661290000000000155e+00
1.428539999999999921e+00
2.264539999999999864e+01
4.125379999999999825e+00
4.079409999999999981e-01
1.401329999999999965e+00
4.121850000000000236e-01
4.264029999999999987e+00
6.690809999999999924e+00
1.926779999999999937e+00
2.339230000000000143e+00
2.672050000000000036e+00
9.597620000000000573e+01
3.072949999999999848e-01
5.282799999999999940e+00
1.858579999999999899e+00
7.182530000000000303e-01
1.521059999999999945e+01
6.098250000000000171e+00
1.346180000000000021e+01
2.925559999999999938e+00
1.079059999999999953e+01
1.538289999999999935e+01
1.093539999999999957e+00
1.072670000000000012e+00
3.076029999999999820e+00
1.478079999999999927e+01
6.888319999999999999e-01
7.567719999999999558e+00
2.357489999999999863e+00
9.608790000000000830e+00
4.235340000000000060e+01
2.445730000000000182e+00
2.115489999999999871e+00
2.925890000000000057e+01
2.044659999999999922e+00
4.041370000000000240e-01
1.367129999999999956e+00
2.540980000000000061e+01
1.696900000000000075e+00
2.284479999999999933e+01
1.040409999999999968e+01
7.276489999999999903e+00
9.364560000000000883e+00
1.907810000000000061e-01
1.130049999999999955e+02
1.803250000000000020e+00
4.336180000000000034e-01
1.393750000000000000e+01
3.079299999999999815e-01
1.311450000000000005e+00
6.293609999999999483e-01
1.056540000000000035e+00
5.567410000000000414e-01
1.014599999999999946e+00
1.261090000000000044e+00
9.099040000000000461e-01
7.048359999999999559e+01
1.252259999999999929e+00
2.267730000000000024e-01
4.559020000000000294e+01
3.365159999999999929e+00
3.127709999999999990e+00
2.008719999999999839e+00
1.566889999999999894e+00
2.124049999999999994e+00
5.363500000000000156e+00
2.567559999999999842e+00
4.867899999999999672e+00
4.197370000000000090e+01
1.015970000000000040e+00
4.425629999999999953e+00
1.016080000000000094e+00
3.118519999999999825e+01
1.183040000000000092e+00
8.165480000000000516e+00
1.196560000000000068e+00
1.185699999999999932e+02
5.802970000000000184e+00
2.884830000000000005e+00
1.935130000000000017e+00
1.480120000000000102e+00
3.618679999999999897e+00
2.141889999999999930e+02
3.140880000000000116e+00
2.792009999999999881e+00
3.202399999999999913e+00
8.789690000000000003e-01
9.599060000000000370e-01
1.823550000000000004e+00
8.030279999999999641e-01
5.140880000000000116e+00
3.887829999999999897e-01
5.980989999999999895e+01
1.914440000000000031e-01
1.599849999999999994e+00
1.891689999999999827e+01
6.525999999999999801e+00
8.651070000000000704e+00
2.800290000000000035e+01
1.588519999999999932e+01
2.002710000000000079e+01
8.077940000000000120e-01
6.965240000000000320e-01
4.435399999999999920e+01
1.023670000000000080e+01
1.152279999999999971e+00
3.681290000000000173e+00
1.099740000000000073e+01
1.946299999999999919e+00
2.604459999999999908e+01
6.499150000000000205e-01
1.580869999999999997e+00
3.576369999999999827e+00
2.394820000000000171e+00
1.347520000000000051e+00
3.268469999999999986e-01
6.575170000000000181e-01
2.628769999999999829e+00
3.361759999999999859e+00
1.221549999999999914e+00
2.875989999999999824e+00
1.075539999999999985e+01
4.775960000000000427e+00
6.586629999999999985e-01
2.205959999999999965e+01
5.258479999999999599e+00
2.370940000000000047e+00
5.344929999999999959e-01
6.988170000000000215e-01
2.443390000000000128e+01
8.897140000000000271e+00
2.649790000000000134e+01
3.078320000000000167e+00
7.766469999999999985e+00
2.073209999999999997e+00
5.650619999999999532e-01
1.219810000000000061e+00
1.297789999999999999e+01
1.018210000000000015e+01
4.692089999999999872e-01
7.710790000000000077e+01
3.060329999999999995e+00
1.858060000000000045e+00
9.809729999999999839e-01
1.770219999999999905e+00
1.302519999999999900e+00
7.897840000000000416e-01
1.213359999999999985e+02
5.891960000000000530e-01
3.995739999999999981e+01
6.839730000000000310e+00
5.660750000000000171e+00
3.831570000000000253e-01
2.981809999999999850e+00
9.515070000000000050e+01
4.003610000000000113e+00
1.160679999999999934e+00
1.103089999999999904e+00
1.279179999999999984e+00
9.016880000000000450e-01
8.660330000000000084e+00
5.709369999999999834e+00
1.559820000000000029e+01
6.941860000000000142e+00
6.557370000000000143e-01
8.579080000000000039e-01
9.015449999999999520e+00
4.210429999999999673e+00
2.314099999999999824e+00
1.384069999999999911e+00
3.300180000000000113e+00
7.191180000000000128e+00
7.151990000000000292e-01
1.037490000000000023e+00
1.134259999999999913e+01
2.081519999999999815e+00
1.418660000000000032e+00
1.315509999999999957e+00
7.897100000000000009e+00
1.613799999999999901e+00
3.092210000000000125e+00
1.673399999999999999e+00
1.659599999999999964e+00
1.139790000000000081e+00
5.643030000000000435e+00
3.624519999999999964e-01
1.079689999999999955e-01
3.306229999999999780e+00
1.604680000000000106e+00
4.609390000000000320e+00
8.684240000000000848e+00
1.589120000000000061e+02
5.217340000000000311e-01
3.728810000000000002e+01
1.904439999999999911e+00
5.863899999999999668e-01
2.957160000000000011e+00
3.285880000000000134e+00
1.060349999999999966e+02
4.326679999999999637e+00
1.228139999999999965e+01
1.084740000000000038e+00
2.499130000000000074e+00
1.828060000000000018e+00
1.477160000000000029e+00
1.007119999999999926e+01
2.508609999999999900e+02
2.612060000000000048e+00
1.224639999999999951e+00
1.766499999999999959e+00
7.335679999999999978e-01
4.053589999999999804e+01
4.320140000000000313e+00
3.043349999999999866e+01
2.069399999999999906e+00
6.424129999999999896e+00
3.372930000000000206e+00
1.206409999999999982e+00
1.661470000000000002e+00
1.000339999999999918e+01
1.400530000000000053e+00
7.013139999999999930e+00
1.474110000000000031e+00
2.189760000000000151e+00
6.742879999999999985e-01
1.866449999999999942e+00
1.152689999999999948e+01
5.115589999999999860e-01
4.340970000000000439e+00
3.594860000000000166e+00
6.579270000000000396e-01
5.076929999999999943e+00
1.050959999999999894e+00
6.820560000000000400e+00
1.241700000000000026e+00
1.064380000000000059e+01
1.949000000000000066e+00
1.133879999999999999e+00
5.790450000000000319e-01
3.124089999999999812e+00
7.003279999999999506e-01
5.525559999999999583e+00
2.716000000000000014e+01
3.446779999999999955e+00
5.459709999999999841e-01
3.166499999999999870e-01
2.077420000000000044e+00
4.324709999999999610e+00
8.266059999999999519e+00
1.409370000000000012e+00
4.611259999999999803e-01
1.268850000000000033e+00
4.262039999999999829e+00
8.425349999999999895e+00
1.199670000000000059e+01
4.689659999999999940e+00
1.469880000000000075e+00
1.240459999999999896e+00
2.286939999999999973e+00
3.109360000000000124e+00
1.004010000000000041e-01
7.921449999999999880e-01
1.588119999999999976e+00
1.191570000000000018e+00
8.214270000000000183e-01
1.043570000000000064e+01
1.392390000000000017e+00
9.729729999999999768e-01
1.884929999999999994e+00
6.741599999999999815e-01
5.193190000000000417e+00
9.930240000000000178e-01
8.378390000000000004e-01
1.269770000000000065e+00
1.135259999999999936e+00
5.260190000000000143e-01
7.638649999999999807e+01
6.123589999999999867e-01
1.173579999999999934e+01
9.201470000000000482e-01
1.646169999999999911e+00
2.335910000000000153e+00
2.513459999999999805e+00
6.404530000000000500e-01
8.086510000000000531e+00
2.578960000000000150e+02
8.785659999999999581e-01
8.413620000000000543e-01
2.068680000000000074e+00
1.058699999999999974e+01
7.373019999999999574e-02
2.832470000000000141e+02
8.071350000000000469e-01
9.079949999999999966e-01
2.931630000000000180e+00
5.307319999999999816e+00
7.329280000000000239e-01
1.349939999999999998e+02
2.865800000000000125e+00
5.119830000000000325e+01
3.180200000000000138e+00
2.149410000000000043e+00
2.813509999999999955e+00
4.975340000000000096e+00
1.684029999999999916e+00
8.829090000000000549e-01
5.037930000000000463e-01
7.076219999999999732e-01
1.183659999999999934e+00
2.038110000000000070e+02
1.462800000000000100e+00
4.649430000000000263e+01
7.513040000000000163e+00
2.163179999999999836e+01
9.301669999999999661e-01
7.902870000000000061e+00
6.430670000000000552e-01
9.779349999999999987e-01
9.805530000000000079e-01
5.445839999999999748e+01
6.623510000000000231e-01
9.263190000000000168e+01
1.685089999999999977e+00
5.886149999999999771e+00
6.555579999999999963e+00
1.809160000000000101e+00
1.838139999999999930e+01
3.021430000000000060e+00
1.271740000000000093e+00
3.442369999999999930e+00
7.273659999999999570e+00
1.919759999999999911e+00
1.337380000000000013e+00
3.201620000000000021e-01
3.475150000000000183e+00
2.968919999999999781e+00
1.558359999999999967e+00
5.891300000000000203e+00
8.791090000000000293e-01
1.896740000000000093e-01
5.795860000000000234e+00
3.271609999999999907e+00
2.839379999999999793e+00
1.622440000000000104e+00
9.546310000000000073e-01
6.941810000000000480e-01
1.117760000000000087e+00
1.441200000000000037e+00
4.063189999999999857e-01
9.159539999999999793e+00
1.267190000000000039e+00
9.113449999999999607e-01
4.034699999999999953e+00
2.150689999999999991e+00
1.254499999999999993e+01
8.134069999999999911e-01
3.972100000000000186e+00
5.442630000000000523e-01
1.003390000000000004e+00
1.317339999999999955e+00
4.183830000000000049e-01
9.092689999999999939e-01
1.925420000000000087e+01
1.314060000000000006e+00
8.880890000000000839e+00
5.375219999999999665e+00
6.017989999999999728e-01
1.758459999999999912e+00
3.956620000000000203e+01
1.264669999999999961e+00
1.137969999999999970e+01
3.559000000000000163e+00
2.807710000000000150e+00
2.681020000000000181e+00
1.457449999999999912e+00
1.553960000000000008e+00
5.389280000000000292e+00
2.794429999999999970e-01
3.254710000000000103e-01
5.298350000000000115e+00
1.387610000000000010e+00
1.869459999999999900e+00
3.834170000000000300e+01
7.336500000000000243e-01
1.264850000000000030e+00
5.119359999999999467e-01
3.341009999999999813e+00
6.994390000000000107e+00
7.030840000000000423e+00
8.843830000000000302e-01
3.387820000000000276e-01
2.392950000000000077e-01
6.131190000000000140e+00
5.805049999999999955e+01
4.403869999999999729e-01
1.197079999999999922e+00
2.360479999999999912e+00
4.723110000000000142e+00
4.769659999999999656e+01
4.522929999999999673e+00
5.030949999999999811e+00
1.258529999999999927e+00
9.807219999999999827e-01
8.880949999999999678e-01
1.193000000000000060e+00
6.678969999999999629e-01
4.624609999999999665e+00
3.698719999999999786e+00
3.361190000000000122e+00
1.377169999999999916e+01
3.472459999999999991e-01
1.401769999999999960e+01
1.696490000000000054e+00
5.714690000000000047e-01
1.793979999999999908e+00
4.342080000000000162e+00
7.340130000000000265e+00
5.895159999999999734e+00
1.029390000000000072e+01
3.576179999999999914e+00
7.844969999999999999e-01
2.198259999999999881e+00
1.269849999999999923e+00
4.531990000000000407e+00
2.289039999999999964e+00
6.960980000000000167e+00
4.267330000000000290e+00
2.506759999999999877e+00
3.394540000000000113e+00
1.409859999999999891e+00
1.900430000000000064e+00
4.495170000000000243e+01
1.931660000000000110e+01
4.237709999999999866e+01
1.027160000000000073e+00
1.163270000000000026e+00
2.879370000000000118e+01
5.372959999999999958e+00
1.645750000000000046e+00
7.075470000000000148e+00
1.611669999999999936e+00
7.407820000000000071e+00
5.080790000000000362e+00
3.363350000000000062e+00
2.030450000000000033e-01
4.362910000000000288e+00
2.341310000000000002e+00
6.979419999999999513e-01
2.242960000000000065e+00
1.772190000000000154e+01
1.043030000000000079e+01
5.889389999999999903e-01
2.026909999999999989e+00
6.420240000000000391e-01
4.356410000000000338e+00
3.909270000000000067e+01
9.189089999999999758e-01
1.615199999999999969e+00
1.426449999999999996e+00
5.814569999999999794e+00
3.150409999999999933e+00
7.988239999999999785e-01
8.057600000000000318e-01
1.069969999999999999e+01
4.788910000000000111e-01
6.607410000000000228e-01
3.542340000000000089e+01
1.620110000000000028e+01
1.256040000000000045e+00
3.231660000000000088e-01
1.826350000000000051e+01
1.518319999999999892e+00
9.013870000000000715e+00
4.072799999999999976e+00
4.272290000000000254e-01
1.206680000000000064e+01
9.425780000000000269e-01
2.953779999999999947e-02
3.900120000000000253e-01
1.158649999999999958e+00
2.750609999999999999e-01
8.970350000000000268e-01
4.418689999999999785e+00
1.677140000000000075e+00
1.676330000000000098e+02
9.827289999999999637e-01
7.565949999999999953e+00
1.038259999999999961e+00
1.844470000000000098e+01
2.535410000000000164e-01
1.233999999999999986e+00
2.052049999999999930e+00
1.686339999999999950e+00
5.644000000000000128e+00
4.508010000000000073e-01
2.484240000000000059e-01
4.747429999999999595e+00
6.200909999999999478e-01
1.627539999999999987e+00
6.807619999999999783e-01
7.916459999999999830e+00
6.182489999999999597e+00
9.532950000000000035e-01
9.863469999999999738e-01
1.022189999999999976e+01
6.520419999999999661e+00
1.266119999999999912e+00
2.916040000000000187e+00
7.025050000000000461e-01
1.172490000000000032e+00
2.074359999999999982e+00
1.129889999999999972e+01
1.796570000000000000e+00
1.621329999999999938e+00
4.369760000000000311e+00
1.899540000000000006e+00
8.722010000000000041e-01
1.156490000000000018e-01
9.622260000000000257e-01
1.082049999999999912e+01
6.064759999999999707e+00
1.020440000000000014e+00
4.790690000000000226e-01
4.023120000000000029e-01
3.449129999999999807e+00
3.255440000000000111e+00
1.695499999999999829e+01
2.450539999999999941e-01
3.423020000000000174e+00
3.454140000000000210e+00
8.719449999999999701e-01
1.586270000000000069e+00
2.952879999999999949e+00
2.077160000000000117e+00
1.216229999999999922e+00
1.218670000000000009e+01
1.843930000000000069e+00
1.072340000000000071e+00
1.982350000000000056e+00
8.479569999999999608e-01
7.263380000000000392e-01
1.498690000000000078e+00
6.651650000000000063e-01
2.993110000000000159e+00
3.487439999999999984e-01
1.838340000000000085e+00
4.550079999999999814e+01
5.485600000000000165e+01
3.131609999999999783e+00
1.671040000000000081e+00
1.846230000000000038e+00
3.547379999999999978e+00
3.472669999999999924e+00
1.575010000000000021e+00
1.039279999999999937e+01
9.550440000000000040e-01
3.053720000000000212e+00
7.243749999999999911e-01
5.416849999999999721e-01
1.027169999999999916e+01
3.333499999999999908e+00
2.388440000000000119e+00
2.525119999999999809e+00
1.077609999999999957e+00
2.915280000000000094e+00
2.787949999999999928e+00
1.608139999999999903e+00
1.004440000000000000e+00
5.581429999999999447e-01
1.606919999999999860e+01
2.478520000000000056e+00
1.224029999999999951e+01
4.890480000000000160e+00
2.055790000000000006e+00
1.147770000000000046e+01
1.787560000000000038e+00
1.220550000000000024e+00
3.128810000000000002e+01
6.931580000000000519e-01
9.457900000000000196e-01
9.112669999999999604e+00
1.713640000000000052e+00
2.160389999999999944e+01
2.327280000000000015e+00
1.410479999999999956e+00
4.782820000000000071e+00
3.224989999999999668e+01
3.630469999999999864e+00
4.536800000000000388e+00
8.892889999999999517e+00
2.144509999999999916e+00
2.438270000000000159e+00
1.059649999999999981e+00
3.365599999999999881e+01
2.878319999999999990e+00
1.728920000000000101e+01
1.228040000000000020e+00
4.025179999999999758e+00
1.940010000000000012e+00
7.681789999999999452e-02
1.704010000000000025e+00
1.402579999999999938e+00
1.688510000000000133e+01
9.695420000000000149e-01
2.300399999999999920e+02
2.973199999999999843e+00
8.529209999999999570e-02
2.466429999999999900e+00
8.035569999999999657e-01
1.827490000000000059e+00
5.730570000000000164e+00
3.169169999999999821e+00
6.140179999999999971e+00
1.117009999999999970e+01
1.202299999999999924e+00
2.041650000000000187e+00
9.085219999999999629e+00
6.843009999999999593e+00
1.009379999999999944e+00
6.708560000000000301e+00
5.442440000000000389e+00
6.088790000000000174e-02
1.308530000000000015e+01
6.116859999999999520e-01
7.323360000000000092e+00
1.247659999999999991e+00
2.528010000000000090e+00
2.802709999999999813e+00
9.869170000000000442e+00
2.312860000000000138e+00
2.631240000000000023e+00
4.521160000000000068e+00
5.376050000000000040e+01
3.360669999999999824e+00
1.858230000000000048e+00
7.003660000000000441e-01
5.951300000000000479e-01
1.240510000000000002e+00
3.990310000000000201e+01
7.304760000000000142e-01
1.545650000000000013e+01
5.126219999999999999e+00
2.142259999999999998e-01
2.747560000000000002e-01
2.679199999999999804e+00
1.968190000000000106e+00
7.480809999999999960e-01
1.514299999999999979e+00
3.063899999999999846e+00
1.136800000000000033e+00
1.087199999999999944e+00
1.309859999999999913e-01
1.256969999999999921e+01
5.796619999999999884e+00
1.892400000000000082e+00
4.212530000000000108e+00
5.400100000000000122e+00
4.154259999999999842e+00
7.798730000000000384e-01
3.142640000000000100e+00
4.213859999999999828e-01
4.887360000000000149e+00
8.501830000000000220e-01
3.561079999999999757e+01
1.589220000000000077e+00
6.777409999999999712e+00
1.915799999999999947e+00
2.765880000000000116e+00
6.358810000000000073e+00
2.115730000000000111e+00
3.592270000000000074e+00
2.111549999999999816e+00
2.166819999999999968e+00
1.144360000000000044e+00
7.450280000000000236e+00
3.789620000000000033e+01
9.162080000000000224e-01
2.453359999999999985e+00
9.571899999999999853e-01
1.762790000000000035e+01
2.669049999999999923e+00
3.114539999999999864e+00
4.236309999999999576e+00
2.681400000000000006e+00
9.455679999999999641e-01
2.822630000000000194e+00
1.364000000000000101e+00
2.019989999999999952e+01
2.039360000000000062e-01
5.314919999999999867e+00
2.083089999999999942e-01
9.325329999999999453e-01
1.325190000000000090e+00
4.972439999999999749e+00
3.645119999999999916e+00
1.747370000000000090e+00
1.841319999999999979e+01
4.645389999999999797e-01
5.037429999999999630e+00
1.593849999999999989e-01
2.535899999999999821e+00
5.519899999999999807e-01
1.205859999999999987e-01
2.343259999999999899e+00
1.124100000000000099e+00
4.123639999999999972e+00
1.407089999999999952e+00
1.852579999999999893e+00
9.836700000000000443e-01
9.273120000000000474e+00
2.559629999999999850e+00
2.581669999999999798e-01
1.809540000000000148e+01
7.286310000000000286e+00
3.033619999999999983e+00
3.254710000000000214e+00
1.577860000000000096e-01
1.011469999999999914e+01
1.043719999999999981e+00
2.357689999999999841e+00
3.844240000000000101e+00
1.141310000000000047e+00
1.840660000000000096e+01
1.215969999999999995e+00
1.880740000000000078e+00
1.039479999999999933e+02
4.045279999999999987e+00
1.995630000000000015e+00
1.710329999999999906e+00
1.161149999999999904e+00
5.536539999999999795e-01
7.195639999999999814e-01
1.102459999999999996e+00
1.292640000000000011e+00
1.136570000000000080e+00
1.824160000000000004e+00
6.255429999999999602e+00
3.100029999999999841e+00
1.483840000000000003e+01
5.316080000000000361e+00
2.297149999999999803e+00
5.075300000000000367e-01
1.103969999999999896e+00
2.610059999999999825e+00
1.754119999999999902e+00
9.766139999999999821e-01
4.816409999999999858e-01
1.767989999999999995e+01
6.708569999999999922e+00
4.760800000000000032e-01
2.073579999999999868e-01
6.808910000000000018e+00
2.031320000000000014e+00
5.951299999999999812e+00
9.277699999999999392e+00
3.310109999999999886e+00
1.133639999999999937e+01
1.091429999999999900e+00
5.989130000000000287e+00
2.694360000000000088e+00
2.662910000000000110e+00
1.677780000000000105e-01
4.059960000000000235e+00
4.030499999999999972e+00
9.570849999999999635e-01
2.278579999999999828e+01
6.468580000000000219e+00
1.260680000000000023e+00
3.489850000000000119e+00
1.063439999999999941e+00
7.408739999999999881e+00
5.948949999999999960e+00
2.782360000000000166e+00
9.949809999999999377e+00
1.298669999999999991e+00
1.114509999999999890e+00
5.673470000000000457e-01
9.942549999999999999e-01
5.184370000000000367e-01
3.836019999999999985e+00
1.811339999999999950e+00
1.105760000000000076e+01
1.147370000000000057e-01
6.688320000000000043e+00
1.329649999999999999e+00
8.009890000000000398e+00
8.093120000000000758e+00
5.522080000000000322e-01
2.421290000000000109e-01
1.122910000000000075e+01
5.156950000000000145e-01
3.092989999999999906e+00
8.630100000000000549e-01
3.296310000000000073e-01
4.513110000000000177e+00
1.690900000000000070e+00
4.654880000000000351e+00
1.341249999999999964e+01
1.770390000000000086e+01
3.474670000000000147e+00
1.097609999999999975e+00
2.927470000000000017e+00
1.541670000000000096e+00
4.525669999999999860e+00
4.164769999999999861e+00
1.579069999999999974e+00
3.335589999999999833e+00
4.261209999999999809e+01
1.473980000000000068e+00
6.222529999999999895e+00
1.661450000000000093e+00
5.484899999999999665e+00
4.423819999999999908e+01
8.466470000000000384e-01
9.167440000000000033e-01
3.095920000000000005e+00
2.806789999999999896e+00
1.082510000000000083e+01
3.994860000000000078e-01
3.671470000000000056e+01
3.412180000000000213e+00
3.938670000000000115e+00
4.203890000000000127e-01
1.049869999999999948e+01
1.904970000000000052e+00
5.843070000000000208e-01
8.917310000000000514e+00
1.246890000000000054e+00
1.476839999999999975e+01
2.049690000000000012e+00
6.885940000000000394e-01
1.779660000000000020e+00
6.173260000000000414e-01
8.345590000000000508e-01
5.042159999999999975e+00
4.735050000000000203e+00
2.130689999999999973e+00
2.312599999999999933e-01
3.551369999999999916e+00
1.153090000000000082e+01
1.062759999999999927e+01
1.291060000000000052e+01
2.179250000000000131e+00
5.418779999999999930e+00
1.044640000000000057e+01
2.534349999999999881e+00
7.963519999999999488e-01
4.055530000000000079e+00
2.677210000000000090e+00
1.060680000000000067e+00
5.696679999999999744e+00
2.841159999999999797e-01
1.389950000000000019e+00
9.197889999999999233e+00
1.188749999999999929e+01
6.943500000000000227e-01
4.810240000000000293e+00
2.230750000000000011e+00
3.390529999999999688e+01
2.720929999999999738e-01
5.383280000000000065e+00
2.660559999999999814e+00
2.006299999999999972e+00
8.503910000000000080e-01
3.916409999999999947e+00
1.777670000000000172e+01
1.021209999999999951e+00
3.399459999999999837e+01
1.110460000000000003e+00
1.004299999999999971e+00
1.081450000000000067e+01
1.538920000000000066e+00
7.035549999999999748e+00
3.250630000000000130e+00
4.448270000000000124e+01
3.652200000000000113e+00
1.968430000000000035e+01
1.092019999999999991e+00
9.268010000000000304e+00
1.328470000000000040e+00
1.336829999999999963e+00
2.004769999999999897e+01
2.759949999999999903e+00
1.701300000000000034e+00
1.645080000000000098e+00
6.886499999999999566e-02
5.207600000000000229e+00
7.159010000000000318e+00
3.661999999999999922e+00
2.322630000000000194e+00
2.361289999999999889e+00
1.055960000000000010e+00
2.979220000000000201e+00
1.854170000000000096e+00
8.886579999999999480e-01
7.338839999999999808e-01
1.647370000000000001e+00
1.150039999999999951e+00
3.134850000000000136e+00
5.886090000000000266e+00
3.088330000000000020e+00
1.640859999999999985e+00
3.460119999999999862e+00
3.461480000000000112e-01
1.350549999999999917e+00
1.906649999999999956e+00
2.779760000000000009e-01
1.360069999999999979e+01
1.845120000000000093e-01
1.046589999999999909e+00
2.305699999999999861e+00
1.445240000000000080e+00
6.812820000000000542e-01
6.707659999999999734e+00
1.523399999999999999e+01
3.239500000000000313e+01
2.036059999999999981e+00
5.332220000000000404e+00
2.028399999999999981e+00
2.701060000000000128e-01
3.920509999999999828e-01
1.056689999999999907e+00
4.895790000000000219e+01
1.515379999999999949e+00
4.765920000000000156e-01
2.832059999999999800e+00
2.261140000000000150e+00
8.421760000000000357e-01
7.384199999999999875e+01
6.071970000000000312e+00
4.027380000000000138e+01
5.458579999999999544e-01
4.403560000000000252e-01
1.589269999999999960e+01
3.034669999999999845e+01
2.295420000000000016e+00
8.913609999999999900e+01
1.480569999999999942e+00
6.313410000000000188e+00
3.388160000000000061e+00
1.915999999999999925e+00
1.645989999999999953e-01
1.951869999999999994e+00
2.143990000000000151e+01
2.011890000000000178e+00
8.049260000000000304e+00
9.043490000000000251e+00
1.783560000000000034e+00
2.588280000000000136e+00
1.100619999999999932e+00
4.688259999999999650e+01
9.428330000000000766e+00
8.350499999999999590e-01
9.266020000000000367e-01
1.571690000000000076e+01
1.031370000000000076e+01
1.525749999999999940e+00
3.317660000000000053e+01
1.547700000000000076e+00
2.659679999999999822e-01
2.503420000000000201e+00
1.428350000000000009e+01
8.100100000000000078e-01
3.800330000000000208e+00
9.493800000000000239e+00
2.385050000000000114e+00
2.709299999999999820e+00
4.107350000000000279e+01
2.899169999999999803e+00
8.930609999999999715e+00
1.828459999999999974e+00
1.398530000000000051e+00
9.201909999999999812e+00
1.040049999999999919e+00
9.027380000000000404e-01
3.744050000000000011e+01
1.773849999999999838e+01
1.776630000000000109e+01
8.690339999999999732e-01
4.501839999999999731e-01
1.827890000000000015e+00
1.406199999999999894e+00
4.305370000000000030e-01
1.594050000000000011e+01
3.265379999999999949e-01
2.191100000000000136e+01
4.532319999999999993e+01
9.721109999999999474e-01
9.450419999999999376e+00
4.147239999999999815e-01
1.261349999999999971e+00
1.303940000000000055e+01
1.392300000000000093e+00
2.157989999999999853e+01
3.603549999999999809e+00
5.325689999999999813e+00
1.064119999999999955e+00
1.876219999999999999e+00
3.495240000000000014e-01
3.109729999999999883e+00
3.938159999999999994e-01
1.485649999999999915e+00
1.656719999999999970e+00
1.649389999999999912e+00
1.515409999999999968e+01
3.759500000000000064e+00
4.468610000000000082e-01
6.315620000000000012e+00
7.007980000000000587e+01
4.154169999999999874e+01
2.990479999999999805e+00
1.559709999999999930e+01
1.473610000000000086e+00
1.002490000000000103e+00
8.054859999999999687e+00
3.007909999999999862e+00
9.418379999999999530e-01
8.373939999999999717e-01
9.425529999999999742e-01
9.276009999999999422e+00
1.318049999999999944e+00
1.189610000000000056e+00
3.613589999999999947e+01
1.229459999999999997e+00
4.497620000000000395e+00
6.610739999999999839e+01
2.101129999999999942e-01
1.948329999999999895e+00
1.061229999999999940e+01
1.324680000000000080e+00
8.128880000000000550e-01
4.230889999999999596e+00
5.640610000000000346e-01
9.500589999999999868e-01
9.032059999999999533e-01
1.251249999999999862e-01
3.434860000000000024e+00
1.022140000000000049e+00
2.875490000000000101e+00
1.964869999999999950e-01
1.381419999999999959e+02
2.832390000000000185e-01
2.025360000000000049e+00
9.145579999999999821e-01
9.747579999999999245e+00
1.830029999999999990e-01
1.985500000000000043e+00
1.736820000000000030e-01
2.549060000000000059e+01
4.165180000000000327e+00
1.523130000000000095e+00
5.058720000000000105e+00
9.226670000000000371e+00
5.400730000000000253e+00
1.263349999999999973e+00
1.456490000000000062e+00
6.573170000000000179e+00
1.660719999999999974e+00
3.167120000000000157e+00
4.098200000000000287e+00
9.815899999999999181e+00
6.892839999999999634e+00
2.031740000000000101e+00
1.653550000000000075e+00
2.832819999999999783e-01
1.189029999999999987e+01
4.199849999999999972e-01
7.387390000000000345e-01
6.319810000000000372e+00
5.317739999999999689e+00
1.100500000000000034e+00
5.035009999999999764e+00
3.569680000000000319e+01
3.871839999999999726e-01
2.520710000000000051e+01
1.579160000000000075e+01
3.257070000000000132e+00
3.012779999999999792e+00
8.550609999999999600e-01
2.990099999999999980e-01
6.558749999999999858e+00
1.404460000000000086e+01
3.472309999999999786e+00
2.396379999999999899e-01
1.830549999999999899e+00
2.381969999999999921e+00
1.814810000000000034e+00
3.570440000000000058e+00
7.712550000000000239e+00
6.748699999999999699e-01
2.605319999999999858e+00
4.627499999999999947e-01
1.089790000000000036e+00
5.134490000000000443e-01
5.169519999999999671e-01
2.906559999999999810e+00
3.771479999999999944e+00
4.870519999999999849e-01
4.285580000000000211e+01
6.010550000000000281e+00
1.106400000000000050e+00
7.758760000000000101e-01
4.597049999999999748e-01
3.550730000000000164e+00
1.987389999999999990e-01
2.079870000000000108e+00
1.470660000000000078e+00
5.969800000000000217e+00
1.165399999999999991e+00
5.935730000000000217e+01
1.170700000000000074e+00
1.752930000000000099e+00
9.983830000000000204e-01
1.211640000000000050e+00
5.864549999999999486e-01
2.160369999999999902e+00
1.325960000000000072e+01
2.748889999999999834e+00
3.276059999999999661e+01
4.473090000000000011e+00
5.549319999999999808e+00
2.769859999999999989e+00
2.074320000000000053e-01
2.774169999999999803e+00
2.127660000000000107e+00
2.711329999999999796e+00
4.830780000000000030e+01
1.062519999999999953e+01
4.791220000000000034e+00
7.500479999999999592e+00
2.540220000000000145e+00
3.621589999999999918e+02
8.641520000000000312e-01
1.164739999999999931e+01
7.544159999999999755e+00
2.405580000000000052e+00
5.931660000000000110e+01
1.850819999999999910e+00
8.141070000000000251e-01
4.202289999999999637e+00
6.227709999999999635e-01
9.437890000000000157e+01
6.849539999999999518e-01
1.094719999999999942e+02
5.646550000000000402e+00
1.629229999999999956e+00
6.114569999999999617e+00
3.916330000000000089e-01
2.956409999999999871e-01
3.661889999999999645e+01
2.462390000000000079e+00
1.934169999999999945e+01
2.791420000000000012e-01
7.649869999999999948e+01
4.655139999999999834e-01
1.117999999999999972e+02
1.329239999999999977e+00
2.427519999999999900e+00
3.453980000000000050e+00
1.229970000000000008e+00
6.587609999999999744e+00
5.575940000000000341e-01
1.614260000000000028e+00
3.596539999999999737e-01
1.390440000000000076e+01
6.050130000000000230e-01
1.452789999999999915e-01
3.569770000000000110e+00
7.053119999999999834e+01
6.712369999999999948e+00
4.132710000000000328e+00
5.106709999999999638e+00
2.627170000000000005e+00
1.420190000000000063e+00
3.782030000000000114e-02
1.225260000000000016e+00
7.237900000000000444e-01
1.805520000000000014e+00
4.758280000000000065e+00
5.268419999999999881e+00
1.021490000000000009e+00
3.926530000000000076e+00
1.766199999999999903e+01
5.291260000000000296e+00
1.075420000000000043e+00
2.991649999999999920e+00
1.152459999999999951e+01
3.542299999999999893e-01
2.826779999999999848e+00
6.615380000000000393e+01
3.606400000000000006e+01
3.806780000000000164e-01
2.080540000000000020e+02
1.136660000000000004e+00
4.114430000000000032e-01
1.488320000000000087e+00
8.265330000000000510e+00
2.254570000000000185e+00
2.415849999999999831e+00
3.139239999999999808e-01
1.612419999999999831e+01
7.386490000000000222e+00
4.341980000000000395e+00
2.266539999999999999e+00
2.811080000000000023e+00
1.237119999999999997e+00
1.236389999999999922e+01
6.136560000000000237e+00
6.747889999999999944e+00
2.203669999999999796e+00
3.150999999999999801e+00
7.265620000000000189e+00
1.604530000000000012e+00
1.250979999999999981e+00
1.021189999999999998e+01
6.890319999999999778e-01
1.312510000000000066e+00
1.563979999999999926e+00
3.438459999999999850e-01
1.559160000000000101e+00
2.125120000000000076e+01
6.599840000000000373e+00
5.199799999999999756e+00
9.600910000000000277e-01
5.837210000000000454e-01
2.049960000000000004e+00
1.123529999999999918e+00
3.255290000000000017e+00
1.968820000000000014e+00
9.551530000000000298e-01
3.256880000000000219e+00
3.870359999999999800e+00
1.008170000000000011e+00
4.558570000000000277e+01
5.187049999999999716e-01
1.596959999999999935e+00
6.138069999999999915e+00
7.838870000000000005e-01
5.913070000000000270e+00
2.731259999999999799e+00
2.351799999999999891e+00
6.930570000000000341e-01
4.152000000000000135e+00
3.444939999999999891e+00
1.447240000000000082e+00
1.698479999999999990e+01
3.371970000000000245e-01
1.750310000000000032e+00
2.964570000000000149e+00
8.728970000000000340e+00
6.519780000000000086e+01
1.017320000000000002e+00
3.422810000000000130e+00
1.624519999999999964e+00
4.746900000000000008e-01
1.215200000000000058e+00
2.113929999999999865e+00
5.638169999999999682e+00
8.390140000000000597e+00
6.325039999999999552e-01
4.294590000000000352e+00
3.705490000000000173e+00
1.199419999999999931e+00
8.001909999999999856e-01
7.322199999999999598e+00
3.542759999999999909e+00
5.742709999999999759e+00
3.883379999999999832e+00
1.075499999999999901e+00
1.003320000000000045e-01
8.855699999999999683e-01
1.267489999999999917e+01
7.056759999999999700e-01
4.710619999999999585e+00
1.503039999999999932e+00
1.156379999999999963e+00
3.308479999999999865e+00
6.899980000000000224e+00
3.371379999999999932e-01
3.232309999999999661e+01
7.865370000000000417e+00
2.289429999999999854e+00
2.564470000000000027e+00
4.276980000000000004e+00
8.836580000000000545e-01
1.537889999999999979e+00
2.043740000000000112e+00
6.382229999999999848e+00
3.886630000000000251e+01
1.884149999999999991e+01
2.943779999999999841e+00
4.160260000000000069e+00
1.650609999999999911e+00
1.650009999999999977e+00
6.618340000000000334e-01
2.825460000000000083e+00
9.947020000000000195e+00
2.199180000000000024e-01
3.691279999999999895e+00
2.117249999999999854e+00
2.482949999999999946e+01
3.745929999999999982e+00
1.762860000000000094e+00
1.454609999999999914e+01
1.693869999999999987e+00
5.099239999999999995e+00
5.716879999999999740e+00
2.066320000000000050e+02
8.958570000000000144e-01
5.159419999999999895e+00
2.152740000000000009e+01
1.121869999999999923e+00
4.250390000000000335e+00
1.187680000000000069e+00
2.229049999999999976e+00
4.778920000000000279e+00
2.287990000000000190e+00
2.013250000000000206e+00
1.142910000000000093e+00
2.686720000000000041e+01
5.718729999999999647e-01
4.211859999999999910e-02
1.772920000000000051e+00
1.526029999999999998e+00
1.051339999999999941e+00
1.151839999999999975e+00
4.705899999999999750e+00
1.376160000000000050e+00
5.172729999999999606e+00
1.064119999999999955e+00
8.294740000000000446e-01
3.113490000000000091e+00
2.327970000000000095e+00
1.137429999999999941e+00
9.000249999999999417e+00
2.964700000000000113e+00
4.536640000000000228e+00
8.369720000000000493e-01
4.623029999999999973e+00
2.175940000000000207e+00
1.498019999999999907e+00
8.126860000000000639e+00
4.567510000000000403e+00
3.029980000000000118e+00
4.660120000000000040e+00
1.407000000000000028e+01
1.278699999999999948e+00
8.983879999999999644e-01
9.566979999999999151e+00
1.047430000000000083e+00
7.466289999999999871e+00
3.140179999999999971e+00
1.130279999999999951e+01
2.422070000000000056e-01
2.051930000000000032e+00
9.079169999999999741e-01
1.952380000000000004e+00
4.027190000000000047e+00
7.027069999999999705e-01
6.396230000000000526e-01
1.498390000000000111e+00
1.838700000000000045e+01
8.916209999999999969e-01
2.701620000000000132e+00
1.138490000000000002e+00
2.059190000000000111e+02
1.722890000000000033e+00
2.180089999999999861e+01
1.920109999999999983e+00
4.731740000000000279e+00
3.249820000000000153e+00
6.356650000000000134e+00
6.127329999999999721e+00
1.275079999999999991e+01
1.122209999999999930e+01
1.253509999999999991e+01
2.930519999999999792e-01
3.529539999999999900e+00
1.659610000000000127e+02
1.229219999999999935e+01
5.479709999999999859e-01
5.484790000000000276e+00
5.333540000000000170e+00
6.456279999999999575e+00
3.223840000000000039e+00
1.580850000000000044e+01
1.299269999999999925e+00
1.741449999999999942e+00
4.110310000000000130e+00
3.747370000000000090e+01
1.240130000000000088e+01
5.681319999999999704e-01
8.545730000000000270e-01
1.032450000000000045e+01
2.527559999999999807e+00
6.460829999999999629e-01
1.803330000000000100e+00
3.197360000000000202e+00
1.826629999999999976e+00
8.124969999999999359e+00
2.712640000000000029e+01
2.220890000000000086e-01
3.255009999999999848e-01
6.513769999999999838e-01
3.891129999999999978e+00
3.434979999999999922e+00
1.074450000000000038e+01
1.514629999999999921e+00
4.108209999999999695e+00
7.179279999999999973e+01
1.791720000000000113e+01
7.519339999999999691e+00
2.001860000000000195e+00
7.950179999999999580e+00
6.472400000000000375e-01
4.853520000000000056e-01
3.204690000000000083e+01
3.464829999999999854e-01
3.956770000000000120e+00
2.176349999999999785e+00
1.463440000000000074e+00
4.108170000000000321e+00
5.452510000000000190e+00
1.545350000000000001e+00
3.665379999999999860e+00
3.493679999999999897e+00
3.569479999999999986e+00
4.370689999999999742e+00
6.656030000000000335e+00
9.632169999999999899e-01
1.381829999999999892e+00
2.576760000000000161e+00
3.803079999999999927e+02
1.286899999999999977e+01
6.868840000000000501e-01
7.117160000000000153e+00
2.651670000000000016e+01
4.246920000000000250e+00
9.332529999999999992e-01
2.252040000000000042e+00
5.849290000000000322e-01
1.798389999999999933e+00
2.906829999999999803e+00
2.007909999999999862e+00
9.922190000000000509e+00
1.248379999999999939e+02
6.830289999999999973e-01
1.115969999999999906e+00
1.020520000000000094e+00
9.421620000000000550e-01
4.255429999999999602e+00
5.612340000000000106e-01
3.996020000000000127e-01
1.694810000000000016e+01
2.649709999999999788e+00
7.400039999999999729e+00
1.359969999999999901e+00
1.830369999999999919e+01
1.186080000000000023e+00
6.265950000000000131e-01
1.948369999999999891e+01
2.605170000000000030e+01
1.988790000000000058e+00
6.210369999999999502e-01
1.176180000000000003e+00
6.261700000000000266e+00
1.114069999999999894e+00
1.143200000000000038e+01
2.263969999999999871e-01
5.936600000000000321e+00
1.148300000000000098e+00
7.338109999999999911e-01
8.839010000000000478e-01
4.552069999999999617e+00
2.190519999999999801e+00
1.850000000000000089e+00
2.108509999999999884e+00
1.849480000000000146e+01
3.286800000000000210e+01
1.590659999999999918e+01
8.681029999999999802e+00
8.337139999999999551e-01
9.792969999999999731e-01
4.113310000000000244e+00
2.015730000000000022e+00
4.416039999999999743e+00
3.437940000000000218e+00
1.454390000000000072e+01
5.587310000000000443e+00
7.781730000000000036e-01
1.262369999999999992e+00
1.337820000000000009e+00
2.834929999999999950e+00
9.502399999999999736e+00
4.939199999999999591e+00
2.255030000000000090e+00
5.473879999999999857e-01
8.780970000000000653e+01
7.272440000000000015e-01
1.763170000000000015e-01
1.056130000000000013e+00
1.069020000000000081e+01
1.107649999999999935e+01
1.411100000000000021e+00
4.269550000000000267e+01
6.260879999999999779e-01
1.266929999999999978e+01
1.089659999999999940e+01
1.952830000000000155e+01
2.129799999999999915e+00
1.690760000000000041e+00
5.122110000000000163e+00
4.320610000000000284e+00
1.846850000000000103e+00
8.457810000000000050e-01
1.135380000000000056e+00
2.312390000000000168e+00
3.473009999999999931e+00
4.577269999999999950e-01
9.282340000000000035e-01
3.835939999999999905e+00
4.588219999999999743e+00
6.687290000000000179e-01
1.856409999999999894e+00
1.516159999999999952e+00
4.396320000000000228e+00
2.221179999999999932e+00
1.320519999999999916e+00
1.219609999999999985e+02
2.864889999999999937e+00
2.859620000000000051e+00
1.559339999999999948e+00
6.159200000000000230e-01
5.685510000000000019e+01
1.421000000000000041e+00
1.007819999999999938e+00
1.332240000000000091e+00
1.916150000000000075e-01
1.145280000000000076e+00
2.599120000000000097e+00
2.859399999999999942e+00
5.880950000000000344e-01
2.267869999999999830e+00
7.079740000000000144e+00
7.054850000000000065e+00
2.095549999999999802e+00
3.453560000000000230e+01
1.492010000000000058e+00
6.504069999999999574e-01
1.468660000000000077e+00
2.009329999999999927e+01
1.422020000000000062e+00
7.324990000000000112e-01
4.938080000000000247e+00
2.622030000000000172e+01
7.946410000000000196e+00
2.234319999999999862e+00
4.590540000000000176e-01
1.044820000000000082e+00
5.169279999999999653e+00
4.580870000000000219e-01
1.981109999999999927e+00
2.632400000000000162e+01
1.320380000000000109e+00
7.685520000000000351e+00
1.636420000000000030e+01
6.231010000000000382e+00
1.519929999999999914e+01
2.291819999999999879e+01
1.424779999999999980e+01
1.189629999999999965e+00
4.281500000000000306e+00
1.027259999999999991e+02
1.696150000000000091e+01
6.060499999999999687e+01
4.163899999999999935e+00
3.965090000000000003e+00
1.206830000000000069e+00
5.068539999999999601e+00
1.814510000000000067e+00
3.840120000000000200e+00
4.347629999999999661e+00
9.362819999999999476e-01
3.825399999999999912e-01
4.801400000000000112e-01
9.225649999999999906e+00
5.125339999999999563e+00
6.080879999999999619e+00
8.016720000000000512e-01
1.909649999999999892e+01
5.045920000000000405e-01
1.761640000000000095e+00
1.890759999999999941e-01
3.012830000000000230e-01
4.174509999999999721e+00
4.449670000000000236e+00
6.037190000000000056e-01
1.008189999999999920e+00
1.298349999999999937e+01
1.572729999999999961e+00
2.194030000000000147e+00
2.442849999999999966e+02
2.485300000000000065e+00
3.832510000000000083e+00
6.574759999999999494e-01
2.607969999999999899e+00
3.827780000000000182e+00
6.627419999999999867e+00
2.424709999999999965e+01
7.315819999999999368e+01
1.293679999999999986e+01
4.997500000000000275e-01
6.131669999999999732e+00
7.881210000000000093e+01
1.175300000000000011e+00
2.928629999999999844e-01
2.022419999999999884e+00
9.277729999999999588e-01
3.814119999999999955e+00
1.699820000000000109e+00
2.306290000000000173e+00
8.675629999999999453e-02
3.148289999999999811e+00
1.043510000000000026e+01
4.120020000000000238e+01
4.392330000000000290e+00
2.067670000000000119e+00
3.762719999999999843e+00
1.419759999999999911e+00
2.394499999999999851e+00
1.510180000000000078e+01
3.327539999999999942e-01
3.765259999999999962e+01
2.859980000000000189e+00
5.548230000000000217e+00
5.531679999999999708e+00
5.646790000000000420e-01
1.527199999999999946e-01
4.907179999999999875e-01
2.904490000000000127e-01
9.956089999999999662e-01
1.877990000000000048e+00
2.501310000000000144e+01
1.736050000000000093e+00
7.712489999999999846e+00
1.020440000000000014e+00
5.388530000000000086e+01
1.860099999999999909e+01
5.577350000000000030e+00
5.813500000000000334e+00
2.889330000000000176e+00
2.350810000000000122e-01
4.795410000000000394e+00
1.783660000000000068e+01
7.483429999999999804e-01
4.269639999999999880e+00
7.994210000000000482e-01
4.615079999999999738e-01
1.633510000000000018e+00
1.710239999999999982e+00
2.255069999999999908e+01
2.804090000000000193e-01
1.310340000000000060e+00
6.237390000000000434e+00
1.678790000000000004e+00
1.238710000000000022e+01
9.023229999999999862e-01
1.832859999999999934e+00
1.844589999999999952e+00
4.368170000000000108e+00
3.016030000000000211e+00
8.235540000000000305e+00
3.135149999999999881e+00
3.536770000000000191e-01
8.993189999999999795e-01
2.890329999999999844e-01
2.287160000000000026e-01
2.335210000000000008e+00
6.538420000000000698e+01
3.754539999999999988e+00
1.305839999999999890e+00
4.748890000000000056e-01
1.333430000000000071e+01
9.574510000000000520e-01
4.033450000000000202e+00
5.818330000000000446e-01
1.474290000000000100e+00
5.706389999999999851e+00
1.333409999999999984e+00
5.269899999999999807e+01
1.164220000000000033e+00
2.938000000000000056e-01
5.430300000000000127e-01
4.100520000000000276e-01
1.707200000000000051e+00
7.755530000000000479e-01
2.212119999999999920e-01
3.436739999999999906e+00
3.537869999999999848e+00
4.491760000000000197e-01
9.112740000000000284e-01
1.815979999999999928e+00
4.040039999999999742e-01
1.753229999999999933e+01
1.036819999999999986e+01
1.360849999999999893e+00
2.417350000000000054e-01
5.334100000000000108e+01
6.773520000000000429e+00
1.763790000000000080e-01
5.494550000000000267e-01
1.212129999999999939e+02
9.430349999999999566e-01
2.380809999999999871e+00
8.099069999999999325e+00
3.148119999999999807e-01
3.820720000000000116e+00
3.432989999999999782e+02
1.466120000000000090e+00
2.400640000000000107e+00
5.230150000000000077e-01
2.047190000000000065e+00
1.373229999999999951e+00
2.251749999999999918e+00
1.692949999999999955e+00
1.026629999999999932e+00
9.249629999999999797e+00
1.350600000000000023e+00
2.438180000000000014e+00
4.005040000000000266e-01
2.569179999999999797e-01
1.211170000000000080e+01
7.469750000000000334e+00
2.590580000000000105e+00
3.701090000000000213e-01
5.331489999999999618e+00
2.437669999999999959e+01
7.218600000000000350e+00
1.801419999999999888e+01
2.719559999999999889e+01
7.686429999999999652e+00
9.376740000000000075e-01
2.609830000000000094e+00
1.021380000000000088e+01
2.729079999999999839e-01
7.169870000000000232e+01
5.052740000000000009e+00
4.128490000000000038e+01
2.854000000000000092e+00
7.586640000000000050e+00
6.251409999999999911e+00
2.345360000000000156e+01
2.047260000000000080e+00
1.227049999999999983e+02
1.010010000000000074e+00
2.846039999999999903e+00
1.998389999999999844e+01
3.188909999999999800e-01
9.294539999999999746e-02
7.241300000000000514e-01
1.633699999999999930e+00
8.000150000000000317e-01
2.646220000000000017e+00
3.777099999999999902e+00
4.787580000000000169e+00
1.857990000000000030e+00
7.241310000000000358e+00
1.183099999999999952e+01
1.239749999999999908e+00
3.812520000000000131e+00
2.653150000000000119e+01
1.129299999999999971e+00
4.974900000000000233e+01
4.141650000000000276e+00
4.684020000000000294e+00
6.702219999999999844e-01
2.565119999999999845e+00
1.604409999999999892e+00
3.628289999999999793e+01
5.671809999999999796e+00
6.636419999999999542e-01
2.696419999999999817e+00
8.200159999999999672e-01
3.917800000000000171e-01
1.053739999999999988e+01
3.076499999999999790e-01
1.446190000000000087e+00
2.693189999999999973e+00
1.377350000000000074e+00
4.959350000000000147e-01
2.524960000000000093e+00
1.605900000000000105e+00
1.950530000000000097e+00
1.007090000000000041e+00
5.675270000000000037e-01
2.312669999999999781e+00
2.287409999999999999e-01
4.898329999999999984e+01
2.504589999999999872e+00
6.911260000000000403e+00
3.109319999999999862e-01
8.059760000000000257e-01
8.310900000000000176e+00
1.082920000000000105e+00
1.513609999999999900e+00
1.828200000000000047e+00
1.172519999999999918e+01
1.373290000000000077e+01
1.359769999999999923e+00
1.461160000000000014e+00
5.284410000000000274e+00
3.583129999999999926e-01
1.736150000000000082e+00
4.320490000000000208e+01
8.576789999999999692e-01
3.194150000000000045e+00
2.593859999999999832e+00
1.307679999999999954e+00
8.064080000000000137e-01
6.151649999999999618e-01
3.284170000000000145e-01
6.201379999999999670e-01
1.478189999999999893e+00
2.215370000000000061e+01
1.614420000000000144e+01
3.097699999999999898e-01
8.556740000000000457e-01
5.593019999999999925e+01
1.403110000000000070e+02
3.999429999999999930e-01
2.051820000000000199e+00
6.445849999999999635e-01
1.075530000000000097e+00
1.200609999999999955e+00
1.061239999999999961e+00
5.810319999999999929e+00
2.572389999999999954e+00
6.164809999999999457e-01
9.811070000000000846e+00
3.981219999999999759e-01
1.666009999999999991e+02
1.237270000000000092e+00
4.570690000000000031e-01
4.897610000000000019e-01
1.547050000000000036e+00
7.430489999999999318e-02
4.661069999999999935e-01
4.968280000000000030e+00
2.827850000000000197e+00
9.700550000000000006e-01
1.221850000000000103e+00
4.245479999999999876e+01
7.568990000000000329e+00
3.240659999999999741e+01
1.128109999999999946e+00
3.899279999999999968e-01
4.926940000000000097e+00
1.036299999999999955e+01
5.821559999999999846e+00
8.791520000000000445e-01
1.824670000000000059e+01
4.469139999999999779e-01
3.651600000000000179e+00
7.737140000000000128e+00
2.660089999999999844e+00
3.519430000000000058e-01
1.616419999999999968e+00
9.409610000000000474e-01
7.622210000000000374e-01
2.368079999999999907e-01
4.005289999999999573e+00
9.122329999999999606e-01
1.256370000000000076e+01
7.578279999999999461e-01
2.518759999999999888e+00
4.456540000000000390e+00
1.794000000000000039e+00
1.575469999999999970e+01
2.355640000000000178e+00
4.004690000000000083e+00
7.829040000000000443e-01
2.002409999999999801e+00
1.992960000000000065e+01
2.363429999999999964e+01
2.901920000000000055e-01
1.354349999999999987e+01
1.160299999999999976e+01
2.077729999999999855e+00
6.491430000000000256e+00
7.254250000000000398e+01
2.484509999999999863e+01
9.694800000000000750e+00
7.594660000000000188e+00
1.108880000000000088e+00
1.573189999999999955e+01
4.038170000000000037e+00
4.149060000000000414e+00
1.927300000000000013e+00
2.117649999999999810e+00
1.425980000000000025e+00
1.697200000000000042e+00
7.490009999999999835e+00
1.884079999999999977e+00
1.066200000000000081e+01
5.698109999999999564e-01
9.298840000000000217e+00
2.385260000000000158e+00
9.791760000000000463e-01
4.649840000000000084e-01
2.370049999999999990e+00
9.428340000000000387e+00
1.021379999999999955e+00
7.333350000000000257e+00
6.228830000000000311e+00
1.956880000000000008e-01
5.487950000000000328e-01
1.525910000000000100e+00
1.774969999999999937e+00
7.618239999999999457e-01
5.693270000000000275e-01
3.989669999999999845e+02
6.163199999999999790e+00
1.475819999999999910e+00
4.071100000000000385e+00
4.131050000000000111e+00
1.260590000000000011e+01
8.030359999999999943e+00
2.754280000000000062e+00
5.836850000000000094e+00
1.457290000000000063e+01
1.423520000000000074e+01
6.242010000000000058e-01
2.299430000000000085e+00
1.940209999999999990e+00
1.017009999999999970e+00
2.197970000000000201e+00
2.215489999999999959e+00
6.039900000000000269e-01
2.576259999999999994e+00
2.203229999999999933e+01
5.273860000000000214e-01
6.935649999999999871e+00
1.725419999999999954e+00
1.681699999999999973e+00
8.836010000000000275e+01
5.086279999999999690e-01
1.913459999999999939e+00
2.104350000000000165e+00
3.413619999999999877e+00
7.494089999999999918e+00
1.568619999999999903e+00
3.194719999999999782e-01
4.295709999999999695e+00
1.131150000000000100e+00
1.465060000000000029e+00
2.951169999999999849e+00
9.059409999999999963e-01
9.726799999999999891e-01
8.780760000000000787e+00
2.016400000000000137e-01
5.537090000000000067e+00
3.353670000000000262e-01
4.507170000000000343e+00
2.259479999999999933e+00
8.515500000000000291e-01
2.376820000000000044e-01
5.582399999999999585e-01
7.787939999999999863e-01
3.186110000000000220e+00
1.287979999999999903e+00
7.779939999999999634e-01
1.450099999999999945e+00
4.638040000000000163e+01
1.888849999999999918e+00
2.630630000000000024e+00
7.232090000000000352e+00
9.012380000000000280e+00
3.146170000000000133e+00
5.143889999999999851e-01
1.899900000000000091e+02
1.145090000000000074e+01
7.797740000000000293e+01
3.539580000000000268e+02
1.403710000000000058e+01
2.339350000000000041e+00
6.255859999999999754e-01
8.025719999999999521e-01
1.310850000000000071e+00
5.672649999999999970e+00
3.005830000000000002e+00
1.971160000000000023e+00
5.696160000000000112e-01
8.091049999999999631e-01
6.390649999999999942e-01
1.998660000000000103e+00
6.680819999999999936e+01
3.022539999999999782e+00
8.361509999999999776e-01
6.953479999999999883e+00
3.165820000000000078e+00
4.838339999999999863e-01
1.298850000000000060e+00
5.230400000000000382e+00
1.445130000000000026e+00
5.676980000000000359e-01
4.121550000000000047e+00
5.590069999999999872e+00
1.158060000000000045e+01
1.044859999999999900e+00
2.276049999999999898e+02
4.612709999999999866e+00
1.155720000000000081e+00
1.496890000000000054e+00
1.307299999999999907e+00
2.755440000000000111e-01
8.335839999999999916e-01
2.069020000000000081e+00
7.816419999999999479e-01
1.472070000000000078e+01
3.347150000000000070e+00
4.230199999999999960e+00
1.667899999999999938e+00
1.558920000000000083e+00
1.579780000000000051e+01
2.673490000000000144e+00
6.192759999999999820e+00
4.100489999999999746e+00
1.125110000000000054e+00
2.390989999999999949e+00
8.527929999999999566e+00
7.229829999999999757e+00
6.924580000000000268e+01
1.789989999999999970e+00
4.313660000000000139e+01
1.516649999999999920e+01
5.293980000000000352e-01
1.543989999999999974e+00
1.988059999999999938e+00
8.592859999999999943e-01
1.920449999999999990e+00
4.357949999999999879e-01
8.675720000000000098e-01
1.854109999999999925e+00
1.030059999999999931e+01
2.967759999999999843e-01
1.075339999999999963e+00
8.900360000000000493e-01
1.973240000000000105e+00
1.445200000000000040e+00
2.313390000000000057e+00
5.020270000000000010e-01
4.400220000000000242e-01
4.485199999999999676e+01
3.532789999999999875e+00
1.312689999999999912e+00
4.627390000000000114e+00
6.312290000000000134e+01
1.253619999999999912e+01
6.146630000000000038e+00
2.159530000000000172e+00
1.058070000000000022e+01
3.599629999999999885e+00
2.094689999999999941e+00
7.419179999999999886e+00
8.149509999999999810e-01
7.310439999999999827e+00
1.652090000000000058e+00
4.427960000000000229e-01
3.421780000000000044e+00
1.213230000000000031e+00
1.086650000000000027e+01
1.629560000000000031e+01
2.456879999999999953e+01
7.851659999999999684e+01
4.095019999999999771e-01
1.476159999999999917e+00
1.169710000000000027e+00
2.703500000000000014e+00
4.264149999999999885e+00
6.254179999999999851e+00
9.597719999999999629e+01
4.745239999999999903e+00
6.424419999999999575e-01
8.583070000000000421e-01
5.141539999999999999e+00
1.107460000000000022e+01
1.419910000000000005e+00
7.400610000000000355e+01
1.689920000000000089e+00
2.340399999999999814e+00
4.610369999999999635e+00
2.401330000000000187e+00
2.924050000000000260e-01
1.761810000000000098e+00
1.516550000000000011e+02
1.306750000000000078e+01
9.169870000000000232e+01
1.114010000000000034e+01
1.158600000000000030e+01
2.362940000000000040e+00
5.052109999999999657e-01
6.717990000000000350e+00
4.632450000000000179e-01
4.455280000000000129e+00
9.099749999999999783e-01
2.873930000000000096e+00
4.017339999999999911e+00
1.694630000000000081e+01
2.312040000000000006e+01
1.067660000000000053e+01
9.168219999999999814e+00
2.133019999999999925e+02
3.351019999999999754e+01
2.724600000000000133e+00
6.914839999999999876e-01
9.016930000000000334e+00
2.504380000000000095e+01
9.358570000000000277e+00
7.292490000000000361e-01
5.552579999999999849e+00
4.084620000000000140e+00
4.884740000000000038e+01
8.485640000000000072e+00
3.966019999999999962e-02
2.941510000000000069e+00
6.133410000000000251e-01
6.233889999999999709e+00
5.241900000000000226e+00
5.902110000000000412e+00
1.322129999999999939e+02
1.009700000000000042e+00
1.813679999999999959e+00
4.573859999999999815e+01
7.776710000000000012e-01
5.645389999999999908e+00
2.949619999999999909e+00
4.416170000000000151e+00
3.097020000000000106e+00
6.468040000000000234e+00
1.728790000000000049e+00
1.612130000000000063e+00
5.608379999999999477e-01
3.955099999999999838e+00
1.120339999999999947e-01
5.353119999999999656e+00
3.647269999999999790e+00
7.232759999999999856e+00
1.794960000000000111e+00
2.924560000000000048e+00
1.173850000000000060e+00
1.061150000000000038e+00
1.963310000000000111e+00
2.292540000000000133e-01
3.859399999999999942e+00
9.607700000000000129e-01
7.363900000000000112e+00
1.547250000000000014e+01
9.700619999999999798e-01
1.205929999999999946e+00
4.265849999999999920e-01
2.138520000000000199e+00
6.931580000000000297e+00
3.989090000000000025e+00
6.890199999999999658e-01
6.756790000000000296e-01
6.724669999999999703e+00
4.330879999999999730e-01
7.580989999999999951e-02
4.634969999999999923e-01
1.939120000000000132e+01
8.408010000000000872e+00
3.746129999999999960e+00
4.334580000000000100e-01
3.405380000000000074e+00
7.536719999999999864e+00
4.595150000000000290e+00
4.279110000000000191e+00
1.684589999999999976e-01
3.313899999999999846e+00
1.305180000000000007e+01
2.835129999999999839e+01
7.409259999999999735e+00
9.666789999999999550e-01
8.979740000000000499e-01
2.094510000000000094e+00
3.632909999999999862e+00
1.091329999999999956e+02
3.835920000000000218e+00
3.285979999999999901e+00
1.951620000000000132e+01
3.376860000000000195e+00
2.091009999999999813e+00
3.933879999999999821e+00
1.459229999999999972e-01
8.806850000000000511e-01
1.720169999999999977e+00
5.894980000000000331e+00
7.156989999999999741e-01
1.830120000000000147e+01
1.341000000000000014e+01
2.903369999999999784e+00
4.782370000000000232e-01
1.930260000000000087e+00
1.188330000000000108e+00
1.247219999999999995e+00
4.620110000000000050e-01
2.277140000000000164e+00
1.426239999999999952e+00
6.542799999999999727e+01
3.998860000000000081e+00
5.032259999999999955e+00
2.848680000000000101e-01
8.395899999999999475e-01
5.541830000000000211e+01
4.958850000000000202e-01
5.528870000000000395e+00
8.908869999999999845e-01
2.781190000000000051e+00
8.692090000000000094e-01
2.034310000000000116e+02
1.478499999999999925e+00
3.089409999999999989e+00
8.678310000000000191e-01
3.163289999999999935e+00
1.234580000000000011e+00
4.160759999999999792e+01
1.920919999999999916e+01
1.066330000000000000e+00
2.886909999999999865e+00
1.339180000000000037e+00
2.197519999999999918e+00
4.180360000000000298e+00
9.223620000000000152e-01
4.078420000000000378e+00
2.829390000000000072e+01
1.145680000000000032e+00
1.489070000000000071e+01
4.415339999999999598e+00
5.310220000000000162e+00
1.278860000000000063e+01
1.353869999999999907e+00
1.603969999999999985e+01
6.768119999999999692e+00
8.812739999999999441e+01
1.190930000000000000e+01
5.158519999999999772e-01
7.828230000000000466e-01
8.940229999999999677e+00
4.616870000000000140e-01
1.893580000000000041e+01
2.227349999999999941e+00
3.506940000000000168e+00
2.497850000000000037e+01
1.068570000000000020e+00
1.054340000000000055e+00
1.072739999999999944e-01
4.494139999999999802e+00
9.293540000000000134e-01
3.105120000000000102e-01
6.024409999999999599e+00
2.847180000000000266e-01
1.269360000000000044e+00
1.007920000000000066e-01
6.522839999999999749e-01
3.216019999999999879e+00
9.184279999999999333e+00
2.045299999999999896e-01
5.642880000000000118e-01
7.452299999999999480e-01
6.614679999999999893e+00
3.242620000000000147e+01
