# Supplementary material for: Precisely patterned nanofibres made from extendable protein multiplexes
Source: Nat Chem. 2023 Sep 4;15(12):1664–71. doi: 10.1038/s41557-023-01314-x (PMC10695826; doi:10.1038/s41557-023-01314-x)
Supplement: Supplementary file 6 — Schematic image, nsEM images and persistence length source data. [file 41557_2023_1314_MOESM6_ESM.zip › Figure5/violin6.txt]

9.023939999999999628e+00
3.763580000000000148e+00
3.902940000000000076e+00
2.465950000000000086e-01
8.369429999999999925e-01
1.407299999999999995e+00
6.761160000000000503e-01
4.551140000000000185e-01
3.284060000000000201e+00
3.934329999999999772e-01
6.079869999999999663e+00
8.560539999999999816e-01
8.822240000000000082e-01
9.438950000000000395e-01
1.079269999999999952e+00
2.455009999999999970e-01
3.883179999999999965e-01
2.533170000000000144e-01
1.871329999999999938e+00
2.225890000000000146e+00
1.452099999999999946e+00
2.864920000000000244e-01
7.472750000000000226e-01
3.331470000000000264e-01
4.341730000000000089e+00
7.610660000000000203e-01
4.912059999999999760e-01
3.415079999999999814e+02
1.469610000000000083e+00
3.307300000000000040e+01
2.417179999999999884e-01
2.667699999999999960e+00
3.956890000000000129e-01
3.046619999999999884e+00
5.672519999999999785e-01
4.818550000000000111e+00
1.217390000000000000e-01
2.868380000000000152e+00
1.452239999999999975e+00
5.762680000000000025e-01
2.372560000000000002e+00
1.041930000000000023e+00
1.502330000000000076e+01
1.302499999999999991e+00
3.461440000000000072e-01
6.297869999999999857e-01
3.151930000000000009e-01
7.631660000000000110e-01
1.332030000000000047e+00
1.320940000000000003e+00
2.835240000000000204e+00
3.302509999999999835e+00
1.375850000000000017e+00
3.192020000000000124e+01
3.183219999999999938e-01
1.671630000000000038e+01
1.432870000000000088e+00
4.164430000000000215e-02
5.586950000000000527e-01
3.188429999999999875e-01
3.089780000000000086e+02
4.376269999999999882e+00
1.063080000000000025e+00
1.889059999999999917e+01
2.780530000000000168e+00
1.908179999999999987e+00
3.600449999999999928e+00
5.560869999999999702e-02
8.288380000000000081e+00
3.939430000000000209e+00
8.536160000000000636e+00
2.133929999999999993e-01
2.716270000000000184e+00
1.172749999999999959e+00
1.765679999999999916e+00
1.482189999999999896e+00
2.245380000000000109e+01
1.586950000000000027e-01
9.750419999999999643e-01
1.277919999999999945e+00
6.984919999999999796e+00
2.593509999999999982e-01
2.848339999999999761e-01
3.319179999999999797e+00
1.225829999999999975e+00
6.658190000000000497e-01
1.712900000000000089e+00
7.144610000000000127e-01
1.195359999999999978e+01
1.511190000000000033e+00
1.047479999999999967e+00
8.694269999999999776e-02
2.456179999999999808e+00
5.364689999999999737e-01
6.142529999999999824e+00
2.923350000000000115e-01
9.925630000000000563e-02
5.459719999999999906e+00
1.906339999999999923e+00
3.640670000000000073e+00
6.661099999999999799e-01
5.733629999999999560e-01
4.118269999999999986e-01
4.133180000000000298e+00
3.423329999999999984e+00
4.202119999999999855e+00
1.403529999999999944e+00
1.050440000000000040e+01
7.957290000000000418e+00
1.332789999999999919e+00
7.065970000000000306e-01
5.618590000000000195e+00
1.503200000000000092e+00
7.110079999999999956e+00
3.180629999999999846e+00
3.192299999999999915e+00
1.017730000000000068e+01
4.206730000000000191e-01
8.635709999999999775e-01
3.010600000000000165e+00
6.307629999999999626e-01
4.564350000000000307e+01
1.959689999999999932e+00
2.816910000000000025e+00
7.890949999999999909e-01
1.421699999999999964e+00
7.916910000000000025e+01
2.064519999999999911e+00
1.168509999999999965e-01
2.644400000000000084e-01
1.154599999999999932e-01
1.332240000000000091e-01
5.677940000000000431e+00
1.862440000000000140e+01
8.326419999999999932e-01
3.072740000000000027e+00
2.764670000000000183e+00
1.436610000000000109e-01
7.616060000000000052e+00
1.772809999999999941e-01
1.017750000000000044e-01
1.531789999999999985e+00
9.268279999999999852e-01
2.901479999999999837e+00
5.557560000000000278e-01
3.626889999999999836e-01
4.813270000000000048e-01
3.047550000000000203e+00
4.745170000000000221e-01
5.044279999999999653e+00
9.933939999999999992e-01
9.946639999999999648e-02
6.285690000000000444e-01
4.259699999999999598e+00
2.787950000000000150e-01
3.272909999999999986e-01
2.463229999999999809e+00
3.544689999999999785e-01
5.765740000000000309e-01
1.610999999999999988e+00
7.656680000000000430e-02
3.716180000000000039e-01
1.625260000000000038e-01
6.650380000000000180e+00
1.962159999999999904e+00
2.304520000000000124e+00
6.589870000000000450e-02
1.907659999999999911e-01
1.045009999999999994e+00
8.390670000000000073e-01
5.110140000000000349e+00
1.321690000000000031e+00
2.001359999999999957e+02
8.855470000000000397e+00
2.681190000000000282e+02
6.508270000000000444e-01
6.141009999999999636e+00
1.811089999999999922e-01
4.596739999999999854e-02
4.735480000000000245e-01
1.153750000000000053e+00
3.150199999999999889e+00
7.332940000000000291e-02
1.088100000000000067e+00
5.897199999999999775e+00
1.163720000000000088e+00
1.179820000000000091e+00
3.192699999999999871e+00
1.203630000000000067e+01
4.105019999999999780e-01
2.011639999999999873e+00
8.062259999999999982e-01
6.450820000000000221e+00
4.360370000000000079e-01
4.787510000000000154e+00
2.957840000000000025e+00
3.079060000000000130e+00
4.955559999999999965e-01
3.042139999999999844e+00
4.831010000000000026e-01
3.930219999999999825e+00
1.483680000000000110e+00
2.092529999999999946e-01
8.251260000000000261e-01
3.557569999999999899e-01
4.534959999999999880e+00
6.025859999999999550e-01
5.888320000000000221e+00
3.635820000000000163e-01
2.296400000000000219e+00
1.878730000000000011e+00
1.306450000000000111e-01
1.593120000000000092e-01
6.596889999999999699e-01
2.001879999999999882e+01
5.271329999999999671e+01
4.181380000000000097e-01
1.096579999999999977e+01
3.943130000000000024e+00
4.321579999999999977e+00
6.458179999999999588e+00
6.188109999999999999e-01
3.953679999999999861e+00
1.274530000000000030e+01
5.515630000000000255e-01
4.544620000000000104e+00
9.502079999999999416e+00
2.590030000000000054e+00
1.938250000000000028e+00
4.966700000000000004e-01
9.695169999999999622e-01
3.875230000000000063e-01
6.534470000000000001e-01
7.201940000000000008e-01
3.328139999999999987e-01
8.738299999999999956e-01
2.562170000000000059e+00
2.122269999999999968e+01
2.595090000000000074e+01
7.338820000000000343e-01
1.862500000000000044e+00
4.758660000000000112e-01
9.004609999999999559e+01
1.307210000000000072e+01
1.041760000000000019e+00
4.483920000000000350e+00
9.213609999999999856e-01
7.780749999999999611e-01
9.986159999999999481e-02
1.307800000000000074e+00
1.049500000000000099e+00
1.426949999999999941e+00
1.580340000000000078e-01
6.433630000000000182e-01
1.110880000000000090e+00
2.451849999999999863e+00
3.026159999999999961e-01
8.323059999999999903e-01
3.836990000000000123e-01
1.285800000000000054e+01
1.055579999999999963e+01
1.779819999999999958e+00
4.732430000000000248e-01
1.740599999999999925e+00
7.171850000000000058e+00
3.615270000000000294e+01
5.171740000000000226e-01
8.722039999999999793e-01
2.942699999999999760e-01
1.098499999999999943e+01
3.059089999999999865e+00
7.897509999999999586e+00
2.621640000000000192e+00
4.065190000000000192e-01
1.051149999999999984e+01
3.896160000000000068e+00
8.888089999999999880e-02
6.731669999999999598e-01
1.126009999999999955e+00
1.527069999999999927e+00
1.261099999999999999e-01
5.770039999999999614e-01
1.202779999999999916e+01
1.299590000000000067e+01
3.929549999999999841e+02
1.042150000000000021e-01
8.271230000000000526e-01
2.390410000000000146e+00
5.467019999999999769e+00
3.278280000000000083e+00
1.282130000000000081e+01
3.077730000000000188e-01
5.403120000000000145e-01
3.172730000000000050e+00
1.534729999999999928e+00
4.339979999999999949e-01
2.880349999999999855e-01
1.652069999999999927e+00
2.113010000000000055e+00
2.932819999999999871e-01
5.291860000000000452e-01
7.318210000000000548e-01
4.143460000000000143e+00
3.007409999999999806e-01
4.127779999999999561e+00
9.043049999999999145e+00
5.948679999999999524e-01
1.414800000000000058e+00
1.146460000000000035e+00
2.318959999999999910e-01
1.106279999999999930e+01
1.460550000000000015e+00
3.738110000000000044e-02
1.419689999999999896e+00
1.220699999999999896e+00
5.687459999999999738e-01
1.712290000000000090e+00
1.522010000000000085e+00
3.064500000000000002e-01
2.719149999999999956e+00
7.126550000000000384e-01
2.050349999999999950e-01
9.602690000000000392e-01
1.303279999999999994e+00
1.992939999999999934e+00
1.536999999999999922e+00
3.462000000000000077e-01
3.240369999999999973e+00
7.430440000000000378e-01
1.707570000000000032e+00
2.896830000000000016e+00
5.640830000000000011e-01
9.168319999999999803e-01
1.119750000000000023e+00
2.420819999999999916e-02
3.472040000000000126e-01
5.040219999999999700e+00
6.537469999999999393e-02
1.711050000000000071e-01
3.506780000000000008e+00
2.020239999999999814e+00
1.494510000000000005e-01
7.872109999999999941e-01
1.062480000000000091e+00
6.691360000000000419e+00
4.211769999999999570e+00
7.499080000000000190e-01
1.727929999999999966e+00
3.736509999999999998e+00
1.431810000000000027e+00
3.371410000000000018e+00
2.240530000000000044e+01
5.862370000000000303e+00
2.010720000000000007e-01
3.124670000000000059e+00
7.678920000000000190e-01
5.941680000000000295e-01
5.054239999999999844e-01
1.002850000000000019e+00
1.684269999999999934e+00
1.618410000000000082e+01
1.474399999999999977e+01
6.072849999999999637e-01
1.307909999999999906e+00
8.048959999999999448e-01
2.047769999999999868e+00
4.020219999999999905e-01
4.578430000000000000e+00
4.887749999999999595e+00
1.242720000000000047e+00
2.647030000000000216e-01
2.333999999999999964e-01
3.454880000000000173e+00
8.062089999999999534e-01
1.040679999999999938e-01
1.449640000000000040e+00
1.664809999999999901e+00
1.421410000000000062e+00
2.741769999999999818e+00
1.798030000000000017e+00
8.321269999999999500e-01
2.207759999999999945e+00
8.245820000000000372e-01
3.433559999999999945e+00
5.655869999999999509e-01
1.586829999999999907e-01
4.255889999999999951e+00
4.299489999999999590e+00
7.064189999999999969e+00
3.021669999999999856e+00
3.954179999999999917e-01
3.707219999999999960e-01
7.750140000000000029e+00
3.765239999999999920e+00
2.564480000000000093e-01
2.309070000000000011e-01
1.098140000000000072e+01
2.696680000000000188e+00
1.862659999999999982e+00
4.191190000000000193e-01
1.989330000000000043e+00
3.609339999999999993e+00
4.466289999999999871e+00
1.170639999999999903e+00
2.146760000000000002e+00
2.052340000000000053e+00
1.620810000000000084e+00
3.140140000000000153e-01
5.227839999999999598e+00
5.464900000000000091e+01
3.274690000000000101e+00
9.475449999999999706e-01
2.499639999999999862e+00
1.769669999999999987e+01
3.377589999999999759e-01
5.110820000000000363e-01
1.912309999999999954e+00
2.478819999999999979e+01
1.161340000000000039e+00
2.392679999999999918e+00
3.030499999999999972e+00
1.760829999999999895e+00
4.384929999999999772e+00
3.332380000000000120e+00
1.373410000000000020e+00
6.415119999999999933e+00
6.793280000000000207e+00
3.381919999999999926e-01
8.572559999999999292e+00
4.910479999999999734e+00
3.211290000000000333e+01
1.104729999999999990e+01
4.998000000000000220e+00
2.628960000000000186e+00
2.563969999999999860e-01
1.566389999999999949e+00
1.891259999999999941e+00
4.113949999999999996e+00
3.117890000000000050e+00
1.443680000000000074e+00
1.948139999999999872e-01
2.540839999999999765e-01
4.043419999999999792e-01
1.303700000000000081e+00
1.232159999999999922e+00
6.724709999999999965e+00
1.740289999999999893e+00
6.049280000000000213e-01
1.224080000000000057e+00
9.888959999999999972e-01
3.697229999999999794e+00
4.467280000000000140e-01
9.560750000000000082e-01
3.343529999999999802e+01
9.571469999999999700e-01
2.145289999999999975e-01
9.332209999999999672e-01
6.793359999999999843e+00
3.569379999999999882e+02
5.710370000000000168e-01
1.800669999999999860e+01
2.487870000000000081e-01
2.787229999999999985e-01
3.271609999999999907e+00
1.247600000000000042e+00
4.721520000000000161e-01
8.013749999999999929e+00
1.439680000000000126e-01
4.706859999999999822e+00
1.660649999999999959e+00
2.611029999999999962e+00
3.711720000000000019e-01
1.210890000000000022e+00
1.268159999999999954e+00
2.659670000000000201e+00
4.909349999999999881e+01
2.040390000000000015e+01
2.068929999999999936e+01
3.984929999999999861e+00
4.055079999999999796e-01
4.496519999999999961e-01
1.263179999999999970e+00
1.984250000000000069e+00
1.978550000000000031e+00
4.309720000000000439e+00
2.060329999999999995e+00
1.918989999999999863e-01
2.032680000000000042e+00
1.665350000000000108e+00
2.107580000000000009e+00
7.484279999999999822e-01
3.551010000000000000e-01
7.570149999999999935e-01
1.791870000000000074e+00
2.561620000000000008e+00
2.992849999999999788e+00
2.842160000000000242e-01
1.583990000000000009e+01
1.981980000000000075e+01
6.081249999999999822e+00
6.056329999999999769e-01
8.620320000000000205e-01
3.970349999999999824e+00
8.355980000000000352e-02
9.964209999999999567e+00
8.530340000000000700e+00
6.075720000000000010e-01
9.070799999999999974e-01
3.070100000000000051e+00
3.806890000000000274e-02
2.899449999999999861e+00
2.649890000000000079e+00
2.719039999999999790e-01
6.215659999999999741e+00
1.830489999999999895e-01
1.215260000000000007e+00
1.895149999999999890e-01
3.634140000000000148e-01
3.941269999999999829e+00
3.427849999999999842e+00
2.688559999999999839e-01
1.547469999999999901e+00
1.939259999999999984e+00
5.960730000000000217e+01
1.286219999999999963e+01
2.105949999999999989e+00
1.904619999999999924e-01
1.633469999999999922e-01
7.174100000000000144e+00
2.927340000000000053e+00
2.531360000000000277e-01
9.439599999999999380e-02
1.796119999999999939e-01
1.129960000000000075e+00
2.011649999999999849e+01
1.193150000000000044e-01
4.535979999999999990e+01
4.449790000000000134e+00
2.469829999999999970e+01
3.284039999999999737e-01
3.954370000000000107e-02
2.412519999999999953e+01
4.123149999999999871e-01
8.712419999999999609e-01
4.229519999999999946e+00
5.488819999999999588e+00
1.950059999999999860e+01
2.027690000000000214e+00
8.379769999999999719e-01
6.667380000000000528e-01
2.391800000000000037e-01
2.309260000000000090e+00
4.099560000000000010e-02
1.213289999999999980e+00
4.235520000000000174e+00
3.924250000000000238e-01
4.044959999999999667e+00
5.843089999999999673e-01
9.475250000000000838e+00
8.637399999999999523e-01
3.782829999999999804e-01
1.204289999999999949e+01
1.438269999999999937e+00
4.831170000000000186e+00
3.801450000000000107e-01
1.178660000000000041e+00
7.988470000000000404e+00
2.194319999999999882e-01
3.123429999999999818e-01
4.851090000000000124e-01
1.000590000000000046e+01
1.132810000000000095e+00
9.073719999999999564e-01
2.240280000000000049e-01
4.752270000000000216e+00
7.712550000000000239e+00
3.720970000000000111e-01
7.768140000000000045e-01
3.777620000000000200e+00
5.792329999999999979e-01
2.647200000000000220e+00
2.577130000000000223e+02
5.042360000000000397e+00
2.327840000000000131e+01
4.304850000000000065e-01
3.874950000000000117e+00
8.038849999999999607e-01
4.831739999999999924e-01
2.122640000000000082e+00
1.530370000000000008e+00
1.448180000000000023e+00
1.099990000000000023e+00
3.371090000000000142e+00
6.067360000000000531e-01
5.225279999999999925e-01
6.954010000000000469e-01
1.344660000000000011e+01
4.759340000000000237e-01
1.957620000000000005e+02
8.342720000000000136e-01
3.114399999999999835e+00
6.165249999999999897e-01
1.474479999999999968e+01
1.511519999999999975e+00
1.758939999999999948e-01
1.649730000000000085e-01
2.625849999999999795e+00
8.963069999999999371e-02
1.573509999999999909e-01
1.706299999999999928e+00
3.302649999999999753e-01
1.086179999999999923e+00
9.251949999999999896e-01
1.206060000000000088e+01
2.413480000000000070e-01
3.289960000000000107e-01
4.140800000000000036e-01
1.389530000000000065e+01
1.944009999999999905e-01
1.178630000000000067e+00
2.379759999999999931e-01
5.550739999999999563e-01
1.620489999999999986e+00
2.641259999999999941e+00
5.455839999999999579e-01
1.407070000000000043e+01
2.169649999999999912e-01
1.475539999999999985e+01
4.072569999999999801e+00
3.428779999999999717e+01
1.320859999999999923e+00
2.206479999999999997e+00
1.689299999999999968e-01
9.985119999999999552e-01
6.655349999999999877e-01
5.176839999999999914e-02
9.424609999999999488e+00
4.853029999999999688e+01
1.288880000000000026e+00
5.502909999999999746e-02
5.825599999999999667e-01
1.037239999999999940e+00
8.231490000000000196e-01
4.070839999999999570e+00
2.093359999999999943e-01
4.557879999999999932e+00
5.455799999999999983e+00
1.212359999999999965e-01
1.781999999999999973e-01
1.034909999999999997e+00
1.938890000000000002e+00
6.409220000000000361e+00
3.678999999999999826e+00
3.891750000000000043e+00
1.574160000000000004e+00
7.707889999999999464e-01
3.429569999999999841e-02
4.140299999999999869e+00
2.001630000000000076e-01
6.314659999999999940e+00
1.304939999999999989e+00
9.656439999999999468e-01
2.325260000000000105e-01
5.107760000000000078e-01
2.238640000000000074e-01
4.922699999999999676e+01
1.317430000000000057e+01
1.179859999999999909e+00
6.926479999999999748e+00
3.641089999999999804e+01
1.290070000000000050e+00
5.307469999999999688e-01
5.535729999999999817e-01
3.040200000000000125e-01
1.153750000000000053e+00
8.313700000000000534e-01
3.904719999999999858e-01
3.776999999999999802e-01
4.291439999999999699e+00
6.703369999999999607e-01
1.014729999999999910e+00
1.386249999999999982e+00
1.687909999999999968e+02
4.325230000000000352e+00
1.775120000000000031e+00
1.871950000000000003e+00
3.315520000000000134e-01
1.050450000000000106e+00
1.326500000000000012e+00
1.857199999999999962e+00
6.853839999999999932e-01
2.973889999999999922e+00
4.404440000000000133e+00
3.298960000000000226e-01
1.245880000000000098e+00
1.583150000000000113e-01
8.222250000000000392e-02
1.940050000000000108e-01
4.107370000000000410e+00
1.448209999999999997e+00
5.359869999999999912e-01
1.056210000000000093e+00
2.806569999999999898e-01
3.863570000000000171e+00
8.899669999999999526e-01
2.552429999999999977e-01
3.043489999999999807e-01
2.695169999999999959e+02
3.771530000000000160e-01
2.328580000000000094e+00
2.084499999999999797e+00
2.042310000000000070e+00
2.884860000000000202e-01
4.195000000000000284e+00
7.536469999999999558e-01
6.616749999999999687e+00
3.240889999999999826e+00
2.056709999999999816e+00
7.136940000000000506e-01
1.539550000000000018e+01
4.370749999999999913e-01
8.267759999999999554e-01
5.746040000000000036e-01
1.628770000000000051e+00
1.947019999999999973e+00
7.375389999999999446e-01
1.511549999999999949e+00
2.764720000000000066e+00
1.635150000000000103e+00
9.661530000000000395e-01
3.037529999999999841e+00
8.586190000000000211e-01
4.220050000000000190e-01
3.960609999999999964e+00
9.766359999999999486e-01
4.073859999999999815e+01
5.041800000000000281e+00
3.850350000000000161e+00
7.739400000000000546e+01
5.866209999999999480e-01
3.441780000000000062e+00
6.437870000000000203e+00
5.783730000000000260e-01
3.362680000000000113e+00
3.806769999999999876e-01
6.551289999999999836e+00
7.827349999999999586e-01
1.122749999999999915e+00
1.340550000000000075e-01
1.812799999999999967e+00
3.207609999999999673e+01
3.205380000000000251e+01
2.333940000000000126e+00
7.755229999999999624e-01
1.698830000000000062e+00
3.038719999999999755e-01
1.248860000000000081e+00
3.700070000000000192e+01
1.862069999999999892e+00
8.892610000000000525e+01
3.646970000000000045e+00
4.756280000000000285e+00
2.529189999999999827e+01
5.449249999999999927e-01
4.107029999999999959e+00
4.396650000000000169e+00
1.079450000000000021e+00
1.764239999999999853e+01
7.750359999999999472e-01
1.657799999999999940e+00
1.552970000000000006e+01
3.212939999999999685e+01
5.129909999999999748e+00
6.748490000000000322e-01
2.657490000000000130e-01
7.168190000000000062e+00
1.323920000000000097e-01
2.478410000000000057e-01
1.038769999999999971e+00
3.674869999999999859e+00
2.325260000000000105e+00
1.876439999999999841e+01
3.870850000000000124e-01
2.724480000000000146e+01
2.745280000000000165e+00
5.050759999999999694e-01
1.428700000000000081e+00
1.107830000000000092e+00
2.624070000000000014e-01
7.283039999999999736e+01
4.857170000000000099e-01
1.596319999999999961e-01
1.906980000000000064e-01
4.042370000000000019e+00
2.117079999999999984e+01
2.899570000000000203e+00
1.391669999999999963e+00
1.429219999999999935e+00
2.319789999999999908e-01
7.375389999999999446e-01
2.519940000000000069e+00
1.117729999999999890e+00
1.333329999999999904e+00
8.497900000000000453e-01
3.327869999999999884e+00
3.556090000000000195e+00
3.552039999999999864e+00
5.696639999999999482e-01
1.312049999999999939e+00
7.746249999999999858e+00
9.698839999999999684e-01
1.373979999999999924e-01
1.651800000000000068e+01
1.150380000000000003e+01
5.102310000000000123e+00
4.114689999999999737e-01
3.898420000000000218e-01
2.340460000000000040e-01
1.163589999999999902e+00
7.649749999999999606e-01
1.021549999999999958e-01
5.185720000000000329e-01
1.189000000000000057e+00
1.561559999999999893e-01
2.623190000000000244e-01
3.073940000000000006e-01
1.039770000000000039e+01
1.582039999999999891e+00
4.439020000000000188e-01
8.408879999999999688e-01
1.229309999999999903e+00
7.135190000000000143e-01
4.519999999999999574e+00
2.101880000000000137e-01
8.340300000000000580e+01
9.105700000000000216e+01
5.522350000000000314e+00
6.973070000000000102e-01
9.442789999999999795e-01
4.678479999999999861e-01
2.490619999999999834e+00
1.584490000000000065e-01
1.146349999999999980e+00
3.879849999999999799e+00
1.893150000000000110e-01
1.003579999999999917e+00
5.485450000000000159e+00
3.916430000000000078e+00
8.309090000000000087e-01
1.076859999999999928e+00
1.353620000000000045e+00
9.823240000000000194e+00
4.407570000000000099e-01
1.219200000000000061e+00
4.120050000000000101e-01
1.348840000000000039e-01
9.930580000000000851e+00
8.630050000000000221e-01
3.212279999999999802e+00
3.732389999999999874e-01
1.045150000000000023e+00
7.378360000000000474e-01
1.407960000000000100e+00
3.853299999999999947e+00
1.507520000000000060e+01
6.436810000000000365e+00
3.835640000000000160e+00
1.072499999999999981e-01
2.772120000000000140e+00
4.684269999999999712e+00
9.262599999999999723e-01
2.965300000000000047e+00
6.173089999999999966e-01
7.311839999999999451e-01
2.943500000000000005e-01
4.637549999999999728e-01
3.014829999999999899e+00
3.844450000000000145e+00
2.520950000000000024e+00
2.611489999999999867e+00
5.959640000000000271e+00
1.070529999999999982e+00
3.400059999999999749e-01
1.784489999999999965e-01
1.461009999999999920e+01
1.246709999999999985e+00
3.867030000000000189e-01
1.066030000000000033e+00
2.133259999999999879e-01
1.811849999999999961e+00
3.965810000000000168e-01
1.029859999999999998e+00
5.762509999999999855e-02
3.267189999999999817e+00
8.089490000000000569e-02
2.207380000000000120e+00
2.028089999999999893e-01
5.213599999999999568e+00
3.013500000000000068e+00
9.770879999999999843e-02
4.820809999999999818e-01
2.545269999999999921e+00
2.564150000000000151e+00
3.977220000000000200e-01
1.838119999999999976e+00
3.960910000000000264e-01
3.149810000000000110e-01
3.223770000000000246e-01
1.866710000000000091e+00
4.325990000000000113e-01
8.704749999999999988e-01
1.185480000000000089e+00
1.644770000000000065e+00
2.398789999999999978e+00
1.216040000000000038e-01
1.584200000000000053e+00
4.317880000000000051e-01
1.564729999999999954e+01
3.184079999999999799e+00
2.241970000000000074e-01
5.488520000000000287e+00
7.817049999999999832e-01
4.975979999999999848e+00
1.367709999999999937e+01
1.869579999999999842e+01
1.930609999999999937e+00
3.602560000000000207e-01
1.094209999999999905e+00
4.432949999999999946e-01
7.747859999999999747e-01
1.837299999999999933e+00
3.323880000000000168e-01
2.819530000000000092e-01
3.673310000000000186e-01
2.172479999999999967e-01
1.011540000000000106e+00
1.153489999999999904e+00
1.786709999999999965e-01
7.035949999999999704e-01
2.185600000000000043e-01
3.043309999999999960e+00
5.922450000000000214e-01
9.085119999999999862e-01
2.709789999999999921e+00
8.457149999999999945e-01
8.730779999999999319e+00
2.962910000000000110e+01
2.209169999999999856e+00
2.231199999999999850e+00
2.556989999999999874e+00
7.613390000000000435e-02
3.118009999999999948e-01
1.769869999999999877e+01
1.544389999999999930e-01
2.337489999999999952e+02
2.207689999999999930e-01
1.380049999999999999e+00
5.017179999999999751e+00
3.936879999999999824e-01
1.203759999999999941e+00
3.955080000000000151e+00
1.223680000000000101e+00
5.943819999999999659e+00
5.286290000000000155e-01
2.488539999999999919e-01
9.395729999999999360e-02
9.729879999999999640e+00
2.115749999999999797e+00
4.119550000000000267e+00
2.467119999999999980e+00
6.521639999999999660e-01
2.647100000000000009e-01
4.398150000000000115e-01
1.444999999999999929e+01
1.495239999999999903e+00
1.999490000000000123e+01
2.445180000000000131e-01
1.058699999999999974e+00
5.506780000000000008e-01
4.765229999999999855e+00
4.467510000000000092e-01
4.971979999999999733e-01
8.072970000000000423e-01
4.299929999999999808e+00
2.685060000000000002e+00
3.679279999999999884e+00
9.278180000000000316e-01
2.833260000000000112e+00
2.785140000000000171e+00
1.426010000000000000e+00
3.572150000000000158e+00
2.560070000000000068e+00
2.124039999999999928e+00
9.003299999999999637e-01
7.146449999999999747e+00
6.003650000000000375e-01
6.082019999999999982e+00
2.042839999999999934e-01
5.463209999999999456e-01
8.988380000000000258e-01
7.725070000000000547e-01
2.386040000000000105e-01
1.063400000000000034e+01
1.782880000000000020e+00
9.180690000000000239e-01
4.029110000000000191e+00
4.012389999999999901e+00
7.485490000000000199e-01
2.260089999999999877e-01
1.362220000000000097e-01
3.423290000000000166e+00
7.644360000000000044e-01
3.551670000000000105e-01
1.781169999999999920e+00
1.278690000000000104e+00
8.376979999999999649e+00
1.022229999999999972e+00
5.118409999999999904e+00
5.094919999999999449e-01
3.258910000000000196e+01
4.174039999999999973e-01
1.539309999999999956e+00
1.671799999999999997e+01
2.108770000000000089e-01
2.842060000000000142e-01
1.157390000000000008e+01
1.120329999999999937e-01
2.374560000000000004e-01
3.991569999999999840e+00
1.801699999999999968e-01
8.367090000000000638e-02
1.457430000000000114e-01
1.021810000000000107e+00
1.432600000000000096e+00
2.173859999999999957e+02
9.688210000000000433e-01
1.287679999999999936e+01
2.392959999999999976e+00
7.241560000000000219e-01
5.495149999999999757e-01
1.461540000000000061e+00
1.271859999999999991e+00
4.474560000000000204e-01
4.807839999999999669e+00
1.006189999999999962e+01
1.330030000000000101e-01
5.026230000000000420e-01
1.755190000000000083e-01
1.337980000000000018e+02
8.131110000000000282e-01
1.808629999999999960e-01
6.924679999999999724e-01
7.688600000000000101e+00
3.357650000000000023e+00
1.249039999999999928e+01
4.969669999999999810e+00
2.244430000000000036e-01
8.877049999999999663e-01
1.053369999999999962e+01
9.708360000000000600e-02
8.003659999999999997e+00
2.230069999999999997e+00
8.686310000000000642e+00
1.048010000000000019e+01
2.169360000000000177e+00
3.146999999999999797e+00
3.718580000000000041e+01
4.279870000000000063e-01
6.621380000000000043e-01
8.532189999999999941e+00
3.842010000000000147e-01
6.997620000000000395e+00
1.307639999999999914e+00
3.400839999999999974e-01
4.670270000000000366e+00
6.219999999999999835e-02
4.598010000000000291e-02
4.729499999999999815e-01
1.849539999999999962e+00
1.659590000000000032e+01
4.421080000000000010e-01
3.750120000000000120e-01
9.015539999999999665e+00
1.336519999999999930e+00
2.664410000000000167e+00
3.461500000000000021e+00
3.703089999999999993e+00
7.365140000000000242e+00
4.660349999999999770e-01
1.757110000000000127e+01
3.469090000000000007e+00
3.471989999999999910e+00
1.287209999999999965e+01
2.521999999999999797e+00
2.800920000000000076e-01
2.008919999999999817e+00
2.368879999999999875e+00
2.654710000000000125e+00
5.280399999999999539e-01
