# Supplementary material for: Precisely patterned nanofibres made from extendable protein multiplexes
Source: Nat Chem. 2023 Sep 4;15(12):1664–71. doi: 10.1038/s41557-023-01314-x (PMC10695826; doi:10.1038/s41557-023-01314-x)
Supplement: Supplementary file 6 — Schematic image, nsEM images and persistence length source data. [file 41557_2023_1314_MOESM6_ESM.zip › Figure5/violin2.txt]

1.183960000000000079e+01
1.396750000000000114e+02
1.536250000000000115e-01
2.204139999999999944e+01
5.121620000000000061e-01
7.488999999999999879e+00
3.356479999999999908e+00
1.201910000000000034e+00
3.685589999999999922e+00
4.988210000000000122e+01
8.512899999999999912e-01
5.567899999999999849e+00
6.309610000000000163e+00
1.117370000000000019e+01
1.705089999999999861e+01
3.622639999999999749e-01
2.160330000000000084e+01
1.252329999999999943e+00
2.984609999999999985e+00
3.227749999999999786e-01
3.611499999999999932e+00
5.190780000000000394e-01
3.677660000000000196e+01
1.011200000000000099e+00
1.968219999999999970e-01
7.648049999999999571e-01
9.384900000000000464e-01
1.307099999999999929e+00
7.669099999999999806e-01
2.443880000000000052e+00
1.041670000000000096e+00
1.974669999999999925e+00
8.330819999999999892e-01
2.192720000000000002e+00
1.708800000000000097e+00
4.580740000000000123e+01
3.777579999999999938e+00
2.150290000000000035e+00
3.268969999999999931e+00
9.228319999999999856e-01
5.746240000000000236e+00
1.780200000000000005e+00
4.310229999999999895e-01
1.180709999999999926e+00
2.377380000000000138e+01
7.692650000000000432e+00
2.817019999999999857e+00
4.550519999999999676e+00
1.200669999999999904e+00
1.945470000000000033e+00
6.072419999999999485e-01
3.809649999999999981e+00
4.698489999999999611e+00
6.910089999999999844e-01
1.769409999999999927e+00
1.719999999999999929e+01
7.214169999999999749e-01
1.007330000000000059e+00
2.012879999999999947e-01
1.008869999999999933e+01
5.179619999999999891e+00
1.252870000000000061e+01
1.473389999999999977e+00
2.304660000000000153e+00
1.538170000000000037e+01
1.360020000000000095e+02
1.246950000000000003e+00
5.344619999999999749e+01
2.775990000000000180e+00
4.270929999999999893e+01
2.393499999999999961e+00
7.594500000000000028e+00
1.795489999999999853e+01
3.178869999999999862e+00
4.964120000000000199e-01
1.505740000000000078e+00
8.472769999999999468e-01
1.837860000000000049e+00
8.624159999999999826e+00
2.333429999999999893e+00
8.220380000000000464e+00
1.270000000000000018e+00
7.480809999999999960e+00
8.724499999999999478e-01
2.477419999999999956e+00
2.854649999999999910e+00
2.147029999999999994e+00
3.264819999999999833e+00
6.378270000000000328e-01
3.257039999999999935e+01
1.305449999999999999e+00
3.604649999999999910e+00
2.378310000000000102e+01
9.753249999999999975e-01
1.287749999999999950e+00
5.934929999999999595e+00
2.699409999999999954e+01
1.517050000000000010e+00
1.545840000000000103e+00
2.171979999999999933e+01
1.712010000000000032e+00
1.419680000000000053e+00
2.295129999999999892e+00
4.987930000000000419e+00
3.116760000000000197e+00
6.842209999999999681e-01
7.891219999999999901e-01
1.344589999999999952e+00
2.281769999999999854e+00
3.802569999999999784e+00
1.277850000000000097e-01
2.231149999999999967e+00
3.805530000000000079e+00
2.486530000000000129e+00
1.419650000000000034e+01
1.019609999999999950e+01
3.384409999999999918e+00
1.434759999999999991e+01
2.328990000000000116e+00
3.653410000000000268e-01
4.037510000000000154e+00
1.508289999999999909e+00
3.642650000000000055e-01
5.798899999999999721e+00
9.743719999999999715e+00
3.927189999999999959e+00
3.403990000000000293e+01
9.253389999999999560e+00
1.336410000000000098e+00
2.221760000000000179e+00
1.186159999999999926e+01
1.228189999999999893e+00
2.876000000000000223e-01
6.276880000000000237e+00
2.102749999999999897e+00
1.402539999999999942e+01
8.315690000000000026e+00
5.155079999999999885e+00
4.466930000000000067e-01
2.836289999999999978e+01
1.578800000000000026e+01
1.530669999999999931e+01
4.211240000000000094e+00
6.059269999999999712e+00
1.467629999999999990e+00
3.407249999999999890e+00
2.310339999999999894e-01
2.857400000000000162e+00
2.278069999999999951e+01
2.758609999999999829e+01
2.587499999999999911e+00
5.020470000000000255e+01
8.791740000000000110e-01
8.977009999999999712e-01
1.384420000000000073e+01
1.144770000000000065e+00
4.045409999999999684e+01
7.891730000000000134e-01
1.248720000000000052e+00
1.094689999999999941e+00
1.777039999999999864e+01
2.453549999999999898e+00
1.003980000000000095e+00
7.197370000000000267e+00
2.405809999999999893e-01
2.599419999999999842e+00
1.296739999999999959e+01
1.957079999999999931e+00
2.020579999999999876e-01
9.158730000000000482e-01
9.569689999999999586e+00
5.936259999999999870e-01
2.969399999999999817e+00
1.136710000000000065e+01
9.291349999999999609e-02
4.557880000000000265e-01
4.053920000000000101e+01
6.065319999999999601e-01
6.780380000000000296e-01
1.344009999999999927e+00
1.776289999999999836e+01
1.296020000000000039e+01
2.091930000000000067e+00
2.200829999999999842e+01
5.227490000000000414e+00
3.505749999999999922e+00
3.784479999999999844e+00
1.015640000000000098e+00
2.688169999999999860e+01
2.621229999999999905e+01
2.457800000000000207e+00
5.396659999999999791e+00
1.140660000000000007e+00
7.491679999999999451e-01
1.856379999999999919e+00
9.381580000000000474e-01
1.014059999999999961e+00
5.670690000000000452e-01
5.075269999999999726e+00
2.486650000000000027e+00
7.308339999999999748e+01
8.053839999999999888e-01
2.152179999999999982e+00
4.494329999999999714e+00
2.908090000000000064e+00
1.575280000000000014e+00
9.909540000000000015e-01
2.862929999999999975e+00
2.089960000000000040e+00
4.205630000000000202e+00
2.625950000000000006e+00
1.411669999999999980e+00
1.181859999999999911e+00
4.051000000000000156e-01
6.768989999999999618e+00
1.040489999999999915e+00
1.638679999999999914e+00
4.514210000000000278e+00
3.748720000000000052e+00
3.011890000000000178e+00
2.134720000000000173e+00
2.082160000000000011e+01
3.009209999999999940e+00
1.178679999999999950e+01
2.788440000000000030e+00
4.374419999999999975e-01
3.672409999999999841e-01
2.774309999999999832e+00
7.048539999999999850e+01
6.432380000000000209e+00
3.632130000000000081e+01
4.418549999999999756e+00
3.735990000000000322e+01
4.364750000000000019e-01
1.967399999999999949e+01
1.307979999999999920e+00
1.041509999999999936e+00
4.473080000000000389e+00
7.326950000000000074e+00
1.401140000000000052e+00
2.201220000000000121e-01
3.012989999999999835e+00
2.076169999999999849e+00
4.285249999999999559e+00
1.068510000000000026e+01
6.854369999999999630e-01
2.548639999999999795e+00
6.517209999999999948e-01
1.404139999999999944e+00
1.796959999999999891e+00
1.094770000000000021e+00
1.867759999999999976e-01
1.914859999999999829e+01
1.542629999999999946e+00
1.847220000000000084e+01
3.123940000000000050e-01
4.631809999999999761e+00
3.475830000000000197e+00
6.328859999999999486e-01
1.106889999999999930e+01
2.818890000000000007e-01
4.738199999999999967e+00
8.566740000000000466e-01
2.552439999999999998e+01
1.501459999999999972e+01
1.275970000000000049e+00
4.936950000000000216e+01
3.871200000000000330e+01
4.951760000000000050e-01
3.026269999999999794e+00
8.623089999999999478e+00
6.896560000000000024e+00
4.953199999999999825e-01
5.262539999999999907e+01
1.552429999999999977e+00
5.459490000000000176e-01
2.285880000000000134e+00
2.683650000000000091e+00
9.484209999999999585e-01
2.596709999999999852e+01
2.512579999999999814e+00
1.409650000000000070e+01
1.303199999999999914e+00
3.484809999999999963e+00
2.360419999999999963e+00
2.480690000000000062e+00
2.415509999999999824e+00
2.347350000000000136e+01
6.348850000000000326e-01
1.103050000000000068e+02
1.407029999999999959e+01
1.887820000000000054e+00
4.758750000000000036e+00
1.955150000000000077e+01
1.971130000000000049e+00
5.879789999999999850e+00
3.242230000000000167e+00
1.182350000000000012e+00
1.785010000000000119e+01
1.055449999999999999e+00
7.026189999999999714e+00
1.280869999999999953e+00
1.383530000000000086e+02
4.371900000000000119e+00
1.408470000000000111e+00
5.692139999999999977e-01
1.547749999999999959e+00
9.551439999999999930e-01
1.262310000000000088e+01
2.304549999999999876e+00
2.555349999999999788e+00
1.459340000000000082e-01
1.877490000000000103e+00
1.445350000000000001e+01
5.961249999999999716e+01
8.808510000000000062e+00
4.706440000000000068e-01
3.131429999999999936e+00
4.888959999999999972e-01
1.776500000000000057e+01
7.324929999999999497e-01
1.991020000000000012e+00
6.558189999999999742e+00
4.882880000000000109e+00
3.895000000000000018e+00
4.928029999999999911e-01
1.132849999999999913e+00
1.293420000000000059e+01
1.325290000000000035e+01
2.120989999999999931e+00
2.199059999999999793e+00
9.770280000000000076e-01
8.068779999999999841e-01
1.108370000000000033e+01
2.713750000000000107e+00
1.932690000000000019e+00
4.468530000000000002e-01
2.484160000000000146e+00
2.332849999999999824e+01
1.314199999999999946e+01
1.042319999999999958e+01
5.601909999999999945e-01
1.870680000000000121e+01
5.434669999999999668e+00
5.922460000000000058e+00
3.818989999999999885e+00
9.290629999999999722e-01
6.173429999999999751e-01
7.369310000000000027e-01
4.031909999999999883e+01
4.124760000000000204e+00
3.083359999999999879e+00
2.170609999999999928e+00
1.748729999999999896e+00
1.023269999999999946e+01
2.162799999999999834e+00
2.742729999999999890e-01
4.438830000000000275e+00
3.452580000000000204e+00
7.947549999999999892e-01
2.169319999999999915e+00
2.477679999999999882e+00
2.052710000000000079e+01
4.094229999999999592e+00
3.202850000000000197e+00
2.996490000000000098e+00
8.325139999999999318e+00
1.409200000000000053e+01
9.781909999999999883e+00
8.433109999999999218e+00
1.223940000000000028e+00
7.787969999999999615e-01
9.211520000000000152e+00
6.402260000000000062e+00
1.359599999999999920e+00
2.164109999999999978e+00
4.422819999999999752e+00
1.672420000000000018e+00
1.896150000000000002e+00
3.762969999999999970e+01
8.214589999999999392e+00
1.252229999999999990e+02
4.742009999999999792e+01
1.112019999999999982e+02
1.292659999999999920e+00
2.269289999999999807e+00
2.961279999999999912e+00
8.901639999999999553e-01
1.452599999999999891e+00
1.349359999999999893e+00
3.653010000000000090e+00
4.173390000000000155e-01
6.949489999999999945e+00
4.777580000000000382e+00
4.670770000000000088e+00
4.692620000000000147e+01
3.777680000000000149e+00
1.683349999999999902e+00
1.188669999999999893e+00
6.263699999999999823e-01
6.821530000000000094e-01
1.033409999999999940e+00
3.377670000000000172e+00
5.350109999999999921e+00
6.328200000000000491e-01
1.182479999999999976e+00
2.084720000000000084e+01
2.024550000000000072e+00
2.024350000000000094e+00
1.143000000000000016e+00
3.729820000000000135e+00
2.642630000000000035e+00
2.050889999999999880e+00
9.893560000000000132e-01
4.084880000000000067e+00
1.775959999999999894e+01
2.276809999999999778e+00
1.510950000000000015e+00
1.921329999999999982e+00
2.203849999999999909e+01
3.978130000000000277e-01
1.765819999999999945e+00
1.587250000000000050e+01
7.753980000000000317e+00
5.776229999999999976e+00
4.356370000000000076e+00
2.661799999999999944e+00
5.971840000000000259e+00
1.346910000000000052e+00
2.958909999999999929e+00
7.688850000000000406e+00
1.705980000000000052e+00
1.075859999999999950e+01
1.443699999999999939e+01
4.387429999999999941e-01
1.279930000000000057e+01
