# Supplementary material for: Precisely patterned nanofibres made from extendable protein multiplexes
Source: Nat Chem. 2023 Sep 4;15(12):1664–71. doi: 10.1038/s41557-023-01314-x (PMC10695826; doi:10.1038/s41557-023-01314-x)
Supplement: Supplementary file 6 — Schematic image, nsEM images and persistence length source data. [file 41557_2023_1314_MOESM6_ESM.zip › Figure5/violin3.txt]

1.306289999999999951e+00
7.794730000000000381e+00
3.827840000000000131e-01
3.645379999999999732e-01
2.027499999999999858e+00
6.740400000000000169e+00
1.276340000000000030e+00
1.355509999999999993e+00
2.039779999999999927e+00
1.469009999999999927e+01
1.808089999999999975e+00
1.849979999999999958e-01
3.063849999999999962e+00
4.481269999999999976e-01
1.487870000000000026e+00
6.492200000000000415e+00
1.591409999999999991e+00
6.284849999999999604e-01
3.184870000000000201e-01
5.000019999999999465e-01
1.005889999999999979e-01
1.996650000000000036e+00
1.856100000000000083e+00
1.369050000000000100e+00
2.049119999999999830e+00
2.450059999999999860e+01
1.449249999999999927e+00
3.983839999999999826e+00
1.040680000000000049e+00
3.655370000000000008e-01
3.108729999999999993e+00
1.497259999999999991e+02
1.155049999999999910e+00
9.187480000000000091e-01
2.676219999999999821e+00
2.647670000000000190e+00
6.841300000000000159e-02
1.119979999999999976e+00
3.516989999999999839e+01
1.989260000000000161e+01
3.522609999999999908e-01
1.758230000000000071e-01
2.065249999999999808e+00
5.938879999999999715e-01
6.351219999999999644e-01
9.669239999999999780e-02
1.870469999999999910e-01
2.861730000000000107e-01
3.160870000000000068e-01
1.352270000000000083e+00
1.267570000000000086e+01
6.858389999999999764e-01
4.605089999999999684e+00
1.184719999999999995e+00
2.625059999999999949e+00
4.780059999999999865e-01
7.326040000000000330e-01
9.218730000000000535e-01
9.821849999999999747e-01
3.993720000000000159e+00
5.961410000000000320e-01
9.178990000000000204e-01
2.069400000000000128e-01
8.123220000000000440e-02
5.735700000000000243e-01
6.025840000000000085e-01
1.455529999999999990e+00
1.182220000000000049e+00
1.303020000000000012e-01
4.817119999999999735e-01
3.020750000000000046e+00
4.357409999999999783e+00
7.503449999999999953e+00
1.374499999999999922e+01
1.610789999999999944e+00
4.180180000000000007e+00
6.829269999999999641e+01
2.688159999999999994e-01
3.661579999999999835e+00
3.439499999999999780e-01
1.857029999999999959e+00
4.856690000000000396e+00
6.342119999999999980e-01
6.163170000000000037e-01
1.649789999999999868e-01
7.178280000000000216e-01
2.634189999999999809e+00
3.982370000000000076e-01
1.752309999999999945e+01
4.151710000000000123e-01
4.018839999999999912e-02
4.646399999999999864e+00
3.266589999999999883e+00
1.420509999999999939e+00
2.287570000000000103e+00
2.899099999999999788e+00
1.061369999999999925e+00
1.709289999999999976e+00
1.916509999999999891e+01
1.084399999999999942e+01
1.014650000000000052e+00
4.429040000000000060e-02
6.486570000000000391e-01
1.853690000000000060e+00
8.891129999999999711e+01
9.725740000000000496e-01
2.845409999999999884e-01
2.044989999999999863e-01
6.195800000000000196e+00
8.535660000000000469e-01
5.768050000000000122e-01
6.490979999999999528e-01
1.883660000000000057e-01
7.599780000000000424e-01
5.579220000000000290e+00
2.483249999999999902e-01
1.190639999999999965e+01
2.167930000000000135e-01
1.586049999999999960e+00
5.497659999999999769e-01
1.739630000000000065e-01
1.315700000000000092e+00
9.535230000000000095e-01
3.770389999999999908e+00
3.389820000000000055e-01
2.566940000000000222e+00
1.909550000000000081e+00
5.611939999999999706e-01
9.867460000000000120e-01
2.383910000000000196e+00
8.935640000000000249e-01
4.178160000000000207e-01
8.162300000000000111e-01
1.139150000000000107e+00
2.217139999999999944e-01
9.693760000000000154e-01
3.964210000000000012e+00
9.724140000000000006e-01
2.057559999999999945e-01
1.108630000000000004e+00
3.666210000000000235e+01
4.924380000000000202e+00
7.662819999999999965e+00
3.460810000000000275e-01
6.968839999999999479e-01
3.780599999999999933e-02
6.846390000000000420e+00
1.812219999999999942e-01
1.992980000000000029e-01
1.079039999999999999e+01
1.142940000000000067e+00
9.499109999999999943e+00
2.158609999999999973e-01
5.243830000000000435e-01
2.365819999999999812e+00
6.241859999999999964e+00
5.084400000000000031e-01
1.541849999999999943e+00
1.373280000000000056e+00
6.287049999999999583e-01
4.428949999999999831e-01
2.245719999999999938e-01
4.560080000000000133e+00
4.664800000000000058e-01
2.066679999999999851e+00
1.887600000000000111e-01
1.078689999999999927e+00
1.059509999999999934e+02
1.659319999999999906e+00
3.911399999999999877e-01
1.966429999999999900e+00
1.395599999999999952e+00
4.017510000000000248e-01
5.247939999999999827e-01
6.517110000000000403e-01
3.429800000000000182e+00
2.892939999999999956e-01
2.406439999999999968e-01
1.981950000000000101e+00
3.147079999999999878e-01
1.368689999999999962e+01
