# Supplementary material for: Precisely patterned nanofibres made from extendable protein multiplexes
Source: Nat Chem. 2023 Sep 4;15(12):1664–71. doi: 10.1038/s41557-023-01314-x (PMC10695826; doi:10.1038/s41557-023-01314-x)
Supplement: Supplementary file 6 — Schematic image, nsEM images and persistence length source data. [file 41557_2023_1314_MOESM6_ESM.zip › Figure5/violin1.txt]

1.000389999999999890e+00
1.223500000000000032e+00
1.025000000000000000e+01
1.357159999999999922e+00
8.620680000000000121e+00
2.193509999999999849e+00
1.163220000000000027e+02
6.849159999999999693e-01
1.556259999999999977e+00
2.656589999999999918e+01
3.177439999999999820e+00
6.808429999999999760e-01
2.688639999999999919e+00
1.604110000000000014e+01
4.411780000000000146e-01
1.449689999999999923e+00
1.340900000000000070e+01
1.357669999999999932e+00
3.342379999999999995e+02
1.262359999999999971e+01
1.348640000000000061e+00
7.260739999999999972e-01
4.315079999999999671e+01
5.234720000000000262e+00
1.621469999999999967e+00
8.057750000000000412e+00
1.461229999999999905e+02
4.251039999999999708e+00
2.693459999999999743e-01
1.186509999999999998e+01
1.534319999999999906e+00
1.288520000000000110e+00
8.056860000000000133e-01
8.303539999999999921e+00
8.395179999999999865e-01
3.862690000000000179e+00
8.266869999999999497e-01
2.357429999999999914e+00
1.370410000000000039e+01
1.227749999999999986e+01
2.097439999999999927e+01
5.342649999999999899e-01
3.966610000000000191e+00
2.369580000000000020e+00
5.711960000000000370e-01
6.196179999999999666e+01
2.106779999999999831e+01
1.205549999999999899e+00
1.259130000000000082e+00
1.387079999999999913e+01
1.338479999999999892e+00
5.304020000000000401e-01
1.311579999999999968e+00
1.667210000000000081e+00
4.135229999999999961e+00
2.647669999999999746e-01
9.306179999999999453e+00
5.696259999999999657e+00
1.795690000000000008e+00
2.040049999999999919e+00
8.114890000000000825e+00
6.168339999999999934e-01
1.667729999999999935e+00
4.246209999999999596e+00
1.181759999999999922e+00
4.556509999999999727e-01
3.537049999999999805e+00
1.712069999999999981e-01
6.689589999999999925e+00
4.298580000000000290e+00
3.860770000000000035e-01
1.410379999999999967e+01
9.077840000000000353e-01
1.376479999999999926e+01
7.958309999999999551e-01
1.804519999999999902e+00
1.162640000000000062e-01
5.575569999999999693e-01
5.929980000000000251e-01
9.831670000000000798e+00
5.389159999999999684e+01
5.179740000000000322e+01
8.228199999999999958e-01
1.892259999999999920e+01
7.203040000000000553e-01
1.320860000000000056e+01
6.505410000000000359e+00
4.857070000000000221e+00
1.990190000000000126e+01
1.833490000000000064e+00
4.708409999999999762e+00
6.287509999999999488e-01
6.399939999999999962e+00
2.010850000000000026e+00
4.346669999999999590e+00
1.957649999999999890e+00
6.476429999999999687e-01
2.512099999999999866e+01
1.090850000000000009e+01
4.145059999999999967e+00
2.078460000000000196e+00
7.417539999999999623e+01
6.110009999999999941e+00
6.412029999999999674e-01
1.466099999999999959e+00
4.253589999999999982e+00
3.383560000000000123e+00
9.361670000000000158e+00
1.117079999999999984e+01
1.077769999999999895e+00
1.679489999999999927e+00
1.074230000000000018e+00
1.093499999999999917e+00
1.601769999999999916e+00
3.276380000000000070e+00
1.704439999999999955e+00
2.120940000000000047e+00
3.683089999999999975e-01
1.816319999999999935e+00
3.235860000000000181e+00
5.476029999999999731e+00
1.676500000000000101e+00
5.478860000000000063e+00
2.880300000000000082e+01
2.514159999999999950e+00
2.940800000000000081e-01
2.165919999999999845e+00
1.785709999999999908e+00
5.045760000000000245e-01
2.639839999999999964e+00
1.876730000000000009e+00
8.083960000000000035e-01
3.477779999999999760e-01
3.197750000000000092e+00
3.813889999999999780e-01
6.221099999999999852e+00
1.649459999999999926e+00
8.966480000000000672e+00
6.233429999999999804e-01
1.208669999999999911e+00
1.899659999999999904e+00
1.233100000000000085e+00
1.948730000000000073e+00
9.855150000000000299e-01
8.155610000000000637e-02
1.671300000000000008e+00
3.118349999999999955e+00
8.367750000000000465e-01
1.539719999999999978e+00
1.326619999999999910e+00
2.722820000000000018e+00
2.667990000000000084e+00
4.242919999999999803e+00
2.287399999999999878e+01
4.134290000000000020e+00
2.904370000000000118e+00
1.056249999999999911e+00
1.897389999999999910e+00
1.899100000000000010e+00
3.966299999999999937e+00
5.660260000000000291e-01
7.509270000000000111e-01
1.853849999999999998e+00
1.430990000000000040e-01
1.589970000000000105e+00
1.575649999999999995e+00
3.345979999999999954e+00
7.103479999999999794e-01
3.812530000000000086e-01
1.620940000000000047e+00
1.457489999999999952e+00
2.208559999999999968e-01
7.118780000000000108e+00
3.108439999999999870e+00
5.465499999999999803e-01
2.356320000000000192e+00
6.856179999999999497e-01
6.133359999999999923e-01
1.143159999999999954e+01
1.647620000000000084e+00
4.420550000000000423e+00
3.493009999999999948e+00
1.523000000000000043e+01
4.411229999999999873e-01
1.491310000000000002e+01
3.014410000000000167e+01
2.464679999999999893e+01
2.537539999999999907e+02
9.045590000000000019e-01
1.025670000000000082e+00
4.150380000000000180e+00
1.125619999999999976e+01
8.035759999999999792e+00
1.064959999999999951e+02
1.758650000000000047e+00
3.838279999999999745e+02
3.026349999999999874e+00
5.962980000000000302e+01
1.797670000000000101e+00
4.132839999999999847e+00
7.821669999999999456e-01
1.331410000000000093e-01
8.841720000000000468e+00
4.376330000000000275e+00
5.246590000000000309e+00
1.145580000000000069e+02
5.924409999999999954e-01
3.877419999999999867e+00
7.882509999999999906e+00
2.280130000000000212e+00
4.858180000000000276e-01
4.658539999999999903e-01
7.686570000000000347e-01
3.220850000000000080e+01
9.303780000000000383e-01
2.842759999999999732e-01
5.234659999999999869e+00
2.728639999999999954e+00
1.540710000000000024e+00
4.587500000000000000e+01
6.601239999999999775e+00
2.512059999999999849e-01
4.085969999999999658e+00
3.097649999999999793e+00
1.943149999999999933e+00
1.825409999999999977e+00
1.370530000000000026e+00
1.132549999999999946e+00
2.009689999999999976e+00
1.287509999999999932e+00
1.938459999999999894e+01
4.335970000000000102e-01
2.718630000000000102e+00
6.066040000000000321e-01
7.341750000000000220e-01
1.210180000000000033e+00
7.910519999999999774e-01
1.593059999999999921e+00
2.733220000000000094e-01
1.545449999999999990e+00
4.977430000000000021e+00
1.711600000000000010e+00
3.877549999999999830e+00
7.605680000000000218e-01
4.555570000000000341e+00
1.691659999999999897e+01
3.356250000000000178e+00
8.136100000000000554e-01
2.547190000000000154e+01
3.939369999999999816e+00
2.008999999999999897e+00
4.190800000000000303e+00
9.523620000000000418e-01
9.494810000000000194e-01
2.859309999999999796e+00
6.086700000000000443e+00
2.621010000000000062e+00
5.091809999999999725e+00
1.927220000000000155e+01
4.405960000000000321e+00
1.069939999999999891e+00
2.904400000000000048e+01
3.829880000000000173e+00
6.392170000000000130e+00
5.021080000000000432e+00
4.306119999999999948e+00
1.022489999999999899e+00
1.599230000000000018e+01
2.137950000000000017e+00
1.865720000000000045e+00
5.546470000000000233e+00
3.875420000000000087e+00
6.252339999999999565e-01
8.929930000000000367e-01
2.661430000000000184e+00
8.815730000000000510e-01
7.002629999999999910e+00
1.106430000000000025e+00
9.557360000000000300e-01
4.361270000000000202e+00
2.274099999999999966e+01
1.315910000000000082e+02
2.795949999999999935e+00
1.508010000000000073e+00
5.717299999999999605e-01
4.801899999999999835e+00
1.091269999999999962e+00
3.406980000000000008e-01
6.824889999999999901e+00
4.691989999999999772e-01
5.607259999999999467e-01
4.722660000000000302e+00
3.628460000000000019e+00
3.481430000000000025e+00
2.815770000000000106e+00
1.265210000000000079e+01
1.644939999999999998e+02
4.534079999999999777e-01
3.078450000000000131e+00
4.215960000000000263e-01
5.183089999999999975e+00
1.394479999999999942e+00
2.670850000000000168e+00
2.694339999999999957e+00
4.053950000000000387e+00
6.862129999999999619e-01
5.658059999999999867e+00
5.200470000000000148e+00
2.390220000000000056e+01
4.229020000000000001e-01
8.159280000000000754e+00
4.491950000000000109e-01
2.811650000000000205e+00
3.036300000000000221e+00
5.788809999999999789e+00
5.686589999999999812e+00
1.067930000000000046e+00
4.503079999999999750e+00
1.259209999999999940e+00
1.046470000000000011e+00
3.187990000000000101e+00
4.739160000000000039e+00
1.298489999999999922e+00
4.757759999999999767e-01
2.395879999999999939e+02
1.245090000000000030e+00
9.886519999999999753e-01
6.453579999999999650e+00
1.167170000000000013e-01
1.344500000000000028e+01
9.373479999999999590e-01
1.333009999999999984e+01
2.421479999999999855e+00
1.891520000000000090e+00
1.304480000000000040e+01
4.103169999999999873e-01
2.744359999999999911e+00
4.358160000000000167e+01
1.802680000000000060e+00
3.699040000000000106e+00
7.548989999999999867e-01
8.803389999999999826e-01
4.153120000000000367e+00
1.596039999999999992e+01
1.554040000000000088e+00
3.363039999999999807e+00
2.055120000000000058e+00
7.393380000000000507e-01
1.978549999999999898e+01
2.204489999999999839e+01
1.707829999999999959e+00
2.259500000000000064e+00
1.428539999999999921e+01
2.004630000000000134e+00
3.885179999999999745e-01
6.084190000000000431e+00
1.172669999999999924e+01
9.506890000000000063e-01
4.819770000000000110e+00
1.285329999999999870e+02
1.435599999999999987e+00
2.742700000000000138e+00
1.260060000000000002e+01
4.094189999999999774e-01
4.733550000000000146e+00
2.522429999999999950e+00
1.669780000000000086e+01
3.543560000000000043e-01
1.217400000000000038e+00
1.127380000000000049e+00
8.095790000000000486e-01
4.381739999999999746e+00
7.734579999999999789e-01
2.866410000000000124e+00
2.722309999999999786e+00
7.803079999999999572e+00
3.827640000000000242e+01
1.517079999999999984e+00
7.252110000000000500e-01
1.409920000000000062e+00
6.631420000000000092e-01
2.157070000000000043e+00
1.887210000000000054e+00
7.728810000000000402e-01
9.492819999999999592e-01
3.446969999999999756e-01
1.173789999999999978e+01
5.026019999999999932e+00
1.346580000000000110e+00
2.092249999999999943e+00
2.816260000000000119e+01
2.469069999999999876e-01
1.268809999999999993e+00
3.465580000000000105e+00
2.907389999999999919e+00
1.218949999999999960e+02
1.018839999999999968e+01
3.713389999999999747e-01
6.608970000000000233e+00
2.983119999999999994e+00
9.494180000000000064e+00
7.932940000000000680e+01
7.997119999999999784e+00
1.354160000000000075e+01
1.609439999999999982e+00
2.536910000000000220e+00
1.232629999999999892e+00
2.409159999999999968e+00
2.709840000000000027e-01
5.247310000000000230e+01
8.745670000000000499e+00
2.529040000000000177e+00
7.277300000000000324e+00
1.284419999999999895e+00
7.049389999999999823e-01
1.842589999999999950e+00
1.527510000000000012e+01
1.851730000000000098e+00
2.475490000000000190e+00
1.744250000000000078e+00
5.221740000000000270e-01
1.506629999999999914e+00
4.265970000000000040e-01
5.935839999999999783e+00
3.132099999999999884e+00
1.022489999999999899e+00
1.822920000000000096e+00
9.633910000000000196e+00
8.638820000000000832e+00
1.544890000000000096e+00
2.987079999999999913e+01
9.078160000000000451e+00
7.765450000000000408e+00
1.396840000000000082e+00
9.155640000000000445e-01
3.332019999999999982e+00
3.960310000000000219e+00
8.595879999999999299e+00
2.614069999999999894e+01
6.951609999999999623e+00
4.901740000000000208e+00
1.165490000000000066e+02
4.866950000000000109e+00
2.647200000000000109e-01
4.038560000000000372e+00
1.479470000000000063e+00
6.109969999999999679e+00
1.463549999999999907e+00
8.133509999999999351e+00
1.799090000000000078e+00
8.715209999999999901e-01
1.324500000000000011e+00
5.893800000000000150e-01
3.959709999999999841e+00
1.398870000000000058e+00
5.799210000000000420e+00
1.604999999999999982e+00
6.323070000000000412e+00
2.609339999999999993e+00
7.731350000000000167e-01
1.116020000000000012e+00
4.596029999999999838e+00
4.718410000000000437e+00
1.050400000000000000e+00
3.598409999999999798e+01
2.121259999999999923e+00
1.454599999999999893e+00
3.277800000000000158e-01
1.311139999999999972e+00
5.787849999999999939e-01
3.311119999999999841e+00
5.719140000000000335e+00
5.399779999999999580e-01
5.030310000000000059e+00
3.443970000000000198e+01
1.485600000000000032e+00
1.198579999999999934e+01
2.282329999999999970e+00
4.694840000000000124e-01
1.934420000000000028e+00
1.993000000000000105e+00
4.666229999999999656e+00
2.859550000000000036e+00
9.313620000000000232e+00
3.191640000000000033e+00
2.076020000000000110e+01
4.478699999999999903e+00
1.429750000000000076e+00
3.551189999999999714e+01
1.599839999999999929e+00
8.180060000000000109e-01
9.614919999999999334e+01
9.551479999999999970e-01
2.101649999999999796e+00
7.984480000000000466e-01
2.195149999999999935e+00
8.872729999999999784e-01
5.462489999999999846e+00
4.635690000000000088e-01
1.066319999999999935e+00
2.847220000000000084e+00
4.364839999999999831e-01
2.229239999999999888e+00
1.489429999999999943e+01
5.751880000000000326e-01
4.621640000000000192e+00
7.157949999999999591e+00
2.642619999999999969e+00
2.485210000000000008e+01
5.591639999999999944e+00
6.802920000000000300e+00
1.570990000000000109e+00
9.164120000000000044e-01
3.276990000000000181e-01
2.734570000000000167e+00
9.529350000000000875e+00
1.827439999999999953e+00
9.013939999999999841e+00
1.662760000000000016e+00
5.412399999999999878e+00
4.498330000000000162e+00
4.236909999999999954e+00
2.434019999999999850e+00
8.698510000000000408e-01
1.053770000000000095e+00
1.800669999999999993e+00
2.710539999999999949e+00
4.520290000000000141e+00
9.518670000000000186e-01
3.008410000000000029e+00
1.368610000000000104e+00
7.176669999999999661e+00
1.053090000000000082e+01
5.495899999999999785e+00
7.100489999999999746e+00
3.015639999999999876e+00
4.030840000000000423e+00
1.671869999999999967e+00
2.924960000000000004e+00
5.917040000000000077e-01
3.035400000000000098e+00
1.229130000000000056e+00
2.267430000000000057e+00
1.560730000000000040e+01
1.202050000000000018e+01
8.262749999999999817e-01
9.868799999999999795e-01
2.824910000000000032e+00
9.527440000000000353e+00
1.264669999999999961e+00
4.303749999999999964e+00
1.180150000000000032e+00
1.376069999999999904e+00
4.943810000000000038e+00
3.811269999999999936e-01
2.018279999999999852e+00
8.734619999999999607e+00
1.122020000000000017e+01
7.822720000000000340e+00
1.371779999999999999e+00
4.417909999999999826e+01
3.213379999999999903e+00
2.087909999999999933e+00
2.846309999999999896e+00
1.984120000000000061e+01
1.223980000000000068e+00
4.535660000000000247e-01
3.263700000000000045e+00
3.257340000000000124e+00
4.258549999999999836e-01
4.207150000000000389e+00
1.889190000000000036e-01
3.584919999999999884e+00
7.556110000000000326e-01
9.552580000000000737e+00
4.297729999999999606e+00
1.654299999999999926e+01
1.400449999999999875e+02
3.477199999999999736e-01
5.435759999999999792e+01
2.065360000000000085e+00
6.065439999999999721e+00
1.287509999999999977e+01
6.716879999999999740e+00
5.411209999999999631e-01
5.351589999999999847e+00
1.560729999999999951e+00
1.169270000000000032e+00
2.416570000000000107e+00
9.592629999999999768e+00
4.944280000000000008e+00
2.158349999999999991e+00
3.536080000000000112e+00
1.007980000000000098e+00
9.677559999999999496e-01
1.448830000000000062e+00
1.845460000000000100e+00
6.317030000000000145e-01
2.577230000000000132e+00
1.068299999999999983e+01
3.316600000000000104e-01
5.289649999999999963e+00
6.387829999999999897e-01
2.496330000000000027e+01
5.429369999999999585e+00
1.013279999999999959e+01
2.326159999999999783e+00
1.852850000000000108e+00
9.459870000000000223e-01
1.259330000000000060e+00
1.644040000000000035e+01
8.450430000000000774e+00
3.916279999999999761e-01
1.337139999999999995e+00
3.736149999999999860e+00
1.342500000000000027e+00
1.003009999999999957e+00
5.376559999999999562e+00
1.851360000000000028e+01
1.639699999999999935e+00
5.539479999999999960e-01
6.446290000000000076e-01
4.274250000000000327e+00
3.838909999999999823e-01
2.434200000000000141e+00
1.179740000000000011e+00
3.361910000000000309e+01
7.033140000000000214e+01
3.742349999999999843e-01
3.201830000000000176e+00
5.606080000000000041e+01
5.670099999999999696e+00
5.747689999999999744e-01
4.418540000000000134e+00
7.971669999999999590e-01
2.326350000000000140e+00
2.741909999999999847e+00
2.403900000000000148e+01
1.086589999999999989e+01
6.723780000000000312e-01
2.114230000000000054e+00
1.731289999999999996e+00
8.684570000000000789e+00
1.396789999999999976e+00
1.423720000000000097e+00
2.846909999999999830e+00
2.183699999999999974e+00
2.085669999999999913e+00
9.527400000000000091e+00
2.058980000000000032e+00
3.373720000000000052e+00
3.086559999999999859e-01
6.801300000000000123e-01
1.704889999999999972e+01
4.858509999999999884e+00
1.902819999999999823e+01
1.336630000000000074e+01
5.835639999999999716e+00
2.071910000000000096e+01
1.481190000000000007e+00
7.868000000000000549e-01
1.287800000000000011e+01
1.956350000000000033e+00
2.883729999999999905e+02
1.019309999999999938e+00
1.875080000000000080e+00
2.337619999999999809e+00
3.233699999999999797e+00
2.366330000000000044e+00
5.980019999999999669e+00
1.338899999999999979e+00
1.928590000000000160e+01
5.918529999999999625e+00
1.824440000000000062e+00
5.816890000000000116e-01
2.147899999999999920e+01
2.679679999999999840e+00
2.095880000000000187e+00
1.053469999999999906e+00
8.302289999999999281e+00
2.958600000000000119e+00
2.462660000000000071e+00
1.078129999999999988e+01
1.035260000000000069e+01
1.006700000000000017e+01
2.276980000000000004e+00
4.127200000000000202e+00
3.462309999999999999e+00
4.217319999999999958e+00
1.296480000000000077e+00
1.750400000000000134e+01
2.664610000000000145e+00
2.197630000000000194e+00
7.191079999999999695e-01
5.037589999999999790e+00
1.195059999999999967e+01
4.542130000000000223e+00
2.212520000000000042e+00
8.397019999999999484e-01
8.589109999999999800e-01
4.650420000000000442e+00
4.258670000000000400e+00
1.114419999999999966e+01
5.243310000000000137e+00
1.932260000000000089e+00
4.412650000000000183e+00
6.361040000000000028e-01
1.485419999999999963e+00
4.682850000000000179e+00
1.706250000000000044e+00
2.665890000000000093e+00
1.980839999999999934e+00
1.099450000000000038e+00
1.877289999999999992e+01
3.099930000000000074e+00
5.180360000000000298e+00
1.541109999999999980e+00
8.452279999999999793e-01
7.653269999999999795e-01
1.597860000000000058e+00
1.101620000000000044e+00
2.472409999999999997e+00
1.459169999999999945e+01
6.772979999999999556e+00
1.516799999999999926e+00
1.155359999999999943e+00
3.772240000000000038e+01
3.932690000000000019e+00
1.241149999999999975e+00
2.496229999999999905e+01
1.706469999999999931e+00
3.529300000000000104e+00
3.305989999999999895e+02
1.360319999999999863e-01
6.572390000000000398e+00
1.564720000000000111e+00
5.230810000000000182e-01
4.307260000000000311e+00
7.628960000000000186e+00
1.185380000000000100e+00
2.116879999999999882e+02
2.742509999999999781e+00
1.194699999999999918e+01
1.782129999999999992e+00
2.445720000000000116e+00
9.053490000000000038e+00
2.263759999999999994e+00
3.086139999999999883e+00
4.855789999999999829e-01
2.135369999999999990e+01
1.700209999999999999e+00
3.274250000000000216e-01
6.590949999999999864e-01
1.692199999999999926e+00
1.324850000000000083e+00
4.444720000000000226e+00
3.613399999999999945e+00
1.149760000000000026e+01
3.831950000000000078e-01
9.734530000000000127e-01
1.790749999999999886e+01
1.049269999999999925e+01
3.330270000000000064e+00
9.550499999999999545e-01
1.058290000000000042e+01
7.360240000000000116e+00
5.830460000000000420e+00
3.612699999999999800e+00
8.058370000000000255e-01
7.736360000000000525e+01
1.405939999999999968e+00
6.788100000000000023e+00
3.559250000000000025e+00
2.261629999999999807e+00
2.205769999999999786e+00
2.807209999999999894e+01
5.099400000000000155e+00
3.851080000000000059e+00
5.249060000000000059e+00
5.063400000000000123e-01
4.459789999999999921e+00
9.721140000000000114e+00
7.309680000000000177e+00
1.932419999999999971e-01
1.372400000000000064e+00
1.312019999999999964e+00
8.864659999999999762e-01
2.977310000000000123e+00
3.701039999999999885e-01
1.907419999999999893e+00
1.366709999999999958e+01
6.938180000000000014e+00
1.418469999999999898e+00
2.033609999999999829e+01
3.697550000000000114e+00
4.662189999999999834e+00
1.307169999999999943e+00
3.840840000000000032e+00
3.524120000000000030e-01
1.228539999999999965e+00
3.032220000000000137e+00
3.184460000000000068e+00
2.446630000000000038e+01
1.473949999999999960e+01
5.217319999999999736e-01
1.496850000000000014e+00
1.344999999999999973e+00
2.111240000000000006e+00
3.373499999999999943e+00
3.265810000000000102e+00
4.201019999999999754e+00
2.409209999999999852e+00
1.364489999999999981e+00
1.114309999999999912e+00
1.423709999999999987e+01
7.816999999999999504e-01
1.436560000000000059e+00
2.620319999999999871e-01
1.889869999999999939e+00
2.332190000000000096e-01
5.776710000000000456e-01
4.412469999999999892e+00
2.837479999999999780e+00
7.218700000000000117e+00
6.385130000000000194e+00
2.199580000000000091e+00
9.187070000000000292e+00
4.134809999999999874e+00
6.229980000000000295e+00
3.981440000000000090e+00
4.603290000000000326e+00
1.413829999999999920e+01
6.269660000000000233e-01
2.159789999999999921e+01
4.086999999999999744e+00
8.021660000000000679e+00
1.280219999999999914e+00
1.023719999999999963e+00
5.079229999999999912e+00
1.504609999999999914e+01
1.667280000000000095e+00
6.859389999999999654e-01
1.160330000000000084e+00
2.139019999999999921e+00
2.084589999999999943e+00
1.155080000000000107e+00
1.447130000000000027e+00
2.180359999999999854e+00
4.161109999999999864e+00
6.594179999999999708e+00
8.971590000000000842e+00
7.015139999999999709e+00
2.880850000000000133e+00
1.605520000000000058e+00
1.392109999999999959e+00
3.210700000000000220e-01
1.016680000000000028e+01
1.380579999999999963e+01
9.823169999999999957e-01
4.623840000000000172e-01
1.696660000000000057e+00
1.223170000000000002e+01
2.106730000000000214e+00
4.740400000000000169e-01
4.746760000000000090e+00
1.450839999999999907e+00
2.159139999999999948e-01
6.898819999999999952e-01
2.215500000000000025e+00
9.200629999999999642e-01
6.789060000000000095e+00
3.026989999999999981e+01
1.598749999999999893e-01
1.609430000000000049e+01
1.058340000000000058e+00
4.210419999999999874e+01
2.411470000000000002e+00
9.164830000000000254e+00
1.225510000000000099e+00
2.265400000000000080e+00
3.147650000000000170e-01
6.466590000000000060e+00
2.437159999999999882e-01
3.013259999999999827e+00
1.016220000000000034e+01
5.307430000000000092e+00
1.153769999999999918e+01
1.318969999999999976e+00
1.639189999999999925e+00
1.205760000000000026e-01
1.527830000000000021e+00
4.659889999999999866e-01
1.712860000000000049e+00
1.012459999999999916e+01
1.238909999999999956e+00
3.218589999999999840e+00
9.127580000000000382e+01
1.505960000000000076e-01
4.121900000000000119e+01
1.129940000000000033e+01
1.283250000000000002e+00
3.067540000000000155e+00
4.915910000000000002e-01
1.536570000000000036e+01
2.388070000000000093e+01
9.659470000000000001e-01
3.031570000000000098e-01
7.017229999999999857e-01
2.889660000000000117e+00
1.304459999999999953e+00
4.974829999999999863e+00
1.241970000000000063e+01
1.152050000000000018e+01
2.790259999999999962e+00
2.381180000000000074e+00
5.340980000000000061e+00
2.608640000000000114e+01
1.190299999999999914e+00
1.077159999999999895e+00
3.186319999999999819e+00
1.001650000000000063e+01
7.457930000000000392e-01
1.594419999999999948e+00
7.157489999999999686e-01
3.415279999999999982e-01
1.921040000000000081e+00
2.410640000000000005e-01
2.021819999999999951e+01
7.155949999999999811e-01
3.300159999999999760e-01
2.612879999999999825e+01
1.717349999999999932e+00
1.738100000000000023e+01
1.994439999999999991e+00
8.614079999999999515e-01
4.242069999999999652e+01
5.550500000000000433e+00
8.829080000000000261e-01
1.715009999999999835e+01
5.747929999999999984e-01
5.191650000000000098e+00
1.588300000000000045e+00
3.195840000000000014e+00
7.655920000000000503e-01
1.330430000000000001e+00
6.323419999999999597e-01
5.590659999999999741e+00
7.963720000000000354e+00
1.090489999999999959e+00
1.810920000000000130e+01
4.468509999999999982e-01
1.210859999999999985e+02
2.993189999999999795e+00
3.462050000000000072e+00
6.163340000000000485e-01
3.830140000000000100e+00
7.651900000000000368e-01
2.174430000000000085e+00
3.419290000000000163e+00
1.758119999999999905e+00
2.256200000000000117e+01
3.494969999999999910e+00
1.273659999999999926e+01
9.131559999999999677e-01
5.424879999999999702e-01
9.169019999999999948e-01
5.337480000000000224e+00
5.118970000000000020e+00
1.127399999999999913e+01
6.800629999999999731e-01
3.393590000000000106e+00
1.858559999999999990e+00
1.394710000000000036e+02
6.334060000000000024e+00
1.811090000000000089e+00
4.400120000000000253e+00
5.156020000000000181e+01
4.408960000000000101e-01
5.887970000000000148e+00
1.107939999999999925e+00
2.083779999999999966e+00
2.489469999999999850e+00
2.124890000000000168e+00
1.012630000000000052e+01
1.402099999999999902e+00
6.816939999999999777e+00
7.862779999999999880e+00
1.382940000000000058e+00
5.870689999999999520e-01
5.201769999999999783e+00
3.296710000000000029e+00
1.920449999999999990e+00
7.420520000000000449e-01
3.251020000000000021e+00
2.320300000000000029e+00
1.044399999999999995e+00
1.132750000000000057e+01
1.705110000000000170e+01
1.529809999999999892e+00
1.261780000000000079e+01
2.154550000000000076e-01
6.468219999999999636e+00
5.016339999999999577e+00
2.081129999999999924e+01
1.065139999999999976e+00
1.349180000000000046e+00
4.502049999999999663e+00
3.855469999999999731e-01
4.741449999999999676e+01
6.252390000000000114e+00
1.244429999999999925e+00
5.342109999999999914e+00
7.751489999999999769e-01
1.177960000000000029e+01
1.254150000000000098e+00
7.953630000000000422e-01
1.307069999999999954e+00
2.673410000000000064e+00
1.695119999999999960e+00
5.606489999999999529e-01
2.134819999999999940e+00
1.109369999999999967e+00
7.851289999999999658e-01
1.047690000000000055e+01
4.185999999999999943e+00
3.338169999999999749e-01
1.298939999999999984e+00
3.805470000000000130e+00
3.028259999999999841e-01
7.015569999999999862e-01
2.052359999999999829e+01
8.562089999999999979e-01
7.394400000000000084e+00
4.139120000000000021e-01
1.297809999999999908e+00
3.803939999999999877e+00
6.559499999999999886e+00
2.557690000000000019e+00
2.125820000000000043e+00
3.746709999999999763e-01
3.765179999999999971e+00
4.754249999999999865e+00
6.149659999999999904e+00
1.577139999999999986e+01
1.951060000000000016e+01
3.803409999999999846e-01
1.090319999999999956e+00
1.222680000000000078e+01
3.498460000000000125e+00
1.993739999999999957e-01
2.751669999999999949e-01
1.821679999999999966e+00
8.449550000000000338e+00
5.121100000000000207e+00
1.001530000000000058e+02
5.247880000000000322e+00
2.029510000000000147e+00
1.221309999999999896e+00
1.049930000000000030e+00
9.061339999999999861e+01
1.332950000000000079e+00
4.144190000000000040e+00
1.967249999999999943e+00
1.603930000000000078e+01
8.184879999999999711e+00
1.187889999999999979e+01
1.631120000000000070e-01
4.496260000000000367e+00
5.374989999999999490e-01
9.130350000000000410e-01
2.485070000000000057e-01
6.572470000000000034e+00
3.481850000000000112e+00
4.607890000000000263e+00
4.165040000000000298e+00
3.946250000000000036e+00
6.089839999999999698e+00
2.988719999999999821e+00
4.190319999999999823e+01
8.571189999999999642e+00
6.926419999999999799e-01
3.945549999999999891e+00
9.067259999999999209e+00
3.633160000000000167e+01
3.540379999999999860e+00
2.842940000000000023e+00
1.492469999999999963e+01
3.614629999999999788e-01
2.343630000000000102e+00
1.074940000000000007e+00
3.009260000000000268e-01
2.162859999999999783e+00
8.340020000000000877e+00
1.072920000000000096e+00
3.415989999999999860e+00
9.555919999999999970e-01
1.861089999999999911e+00
1.174439999999999928e+00
1.213070000000000093e+00
4.421310000000000073e+00
5.016399999999999970e+00
1.456439999999999957e+00
6.982129999999999725e-01
2.162869999999999848e+00
1.502050000000000107e+00
1.415489999999999915e+00
5.528260000000000396e-01
1.790350000000000108e+00
9.341049999999999631e-01
1.804059999999999997e+00
1.513030000000000008e+01
1.163000000000000034e+00
7.102450000000000152e+00
5.987639999999999629e-01
9.904380000000000406e-01
3.253779999999999717e+01
2.238179999999999836e+00
4.015950000000000131e+00
1.840999999999999970e+00
7.006520000000000081e+00
4.731239999999999668e+00
2.334890000000000132e+00
3.939090000000000202e+00
8.964980000000000171e-02
4.767600000000000193e+01
7.632020000000000470e-01
3.398379999999999956e+00
1.140399999999999991e+01
1.427839999999999998e+00
1.209389999999999965e+00
1.011780000000000079e+01
5.246950000000000003e+00
1.004819999999999958e+01
1.891460000000000086e-01
6.737250000000000405e+00
3.233319999999999972e+00
1.464129999999999932e+01
9.286229999999999762e-01
3.811819999999999986e+00
4.780770000000000408e+00
1.332850000000000001e+01
2.122440000000000104e+00
4.768419999999999881e+00
3.208979999999999677e+01
2.569780000000000086e+01
8.009669999999999845e-01
1.653019999999999934e+00
6.798689999999999456e-01
1.110459999999999958e+01
1.157540000000000013e+00
2.124400000000000066e+00
1.977700000000000014e+00
4.918820000000000192e+00
1.536510000000000042e+00
6.436250000000000249e+00
1.391710000000000003e+00
3.922930000000000028e-01
1.022090000000000032e+01
2.325349999999999806e+00
1.417019999999999946e+01
3.094129999999999825e+00
7.878220000000000223e-01
1.782299999999999995e+00
1.922469999999999901e+00
7.549430000000000307e-01
2.267199999999999882e+00
2.940739999999999910e+00
1.725980000000000070e+00
4.602289999999999992e+00
4.785359999999999836e+00
8.394340000000000135e-01
4.201410000000000089e+00
3.812800000000000189e+00
4.952909999999999813e-01
6.076959999999999695e+01
4.626720000000000277e-01
6.640120000000000466e-01
1.188779999999999948e+00
3.115400000000000169e+00
1.728920000000000012e+00
1.238820000000000032e+00
8.024580000000000601e-02
4.797649999999999970e-01
7.206269999999999953e+00
9.375520000000000520e-01
1.777100000000000080e+01
1.103960000000000052e+00
2.166589999999999794e+00
9.518019999999999925e+00
1.706830000000000069e+00
4.729309999999999903e+00
4.162110000000000198e+00
1.534270000000000023e+00
4.095180000000000042e+00
2.436980000000000146e+00
1.487060000000000048e+00
2.166230000000000100e+00
1.486450000000000049e+00
3.757429999999999826e+00
6.725469999999999615e+00
5.193500000000000200e-02
6.447119999999999962e+00
1.290859999999999985e+01
1.842989999999999906e+00
3.186049999999999827e+00
4.805950000000000166e+00
1.962869999999999893e+00
4.441880000000000273e+00
8.084569999999999812e-01
9.225200000000000067e-01
1.228499999999999925e+00
1.668739999999999890e+00
9.082529999999999770e-01
2.774710000000000232e-01
8.244249999999999634e-01
1.705529999999999990e+00
5.720880000000000187e+00
3.586989999999999901e-01
5.995230000000000281e+00
6.420799999999999841e-01
4.024969999999999937e-01
2.764310000000000045e+00
6.109430000000000138e-01
3.029999999999999916e-01
5.400280000000000413e+00
2.002659999999999996e-01
5.023459999999999592e-01
2.419429999999999836e+01
3.374519999999999742e-01
1.072529999999999983e+00
2.457009999999999916e+00
4.083229999999999649e+01
2.482450000000000045e+01
5.194029999999999703e+00
3.186700000000000088e+00
4.301440000000000374e+00
1.256469999999999976e+00
3.094879999999999853e+00
4.343939999999999912e+01
1.008950000000000014e+00
1.490949999999999998e+00
4.184859999999999580e+00
7.525879999999999903e+00
2.119000000000000217e+00
2.466140000000000221e+00
1.640749999999999931e+00
1.350929999999999964e+01
4.118339999999999890e+00
1.228180000000000049e+01
5.845539999999999736e+00
2.935519999999999907e+00
1.517500000000000071e+00
9.557449999999999557e-01
1.087480000000000002e+00
9.346619999999999706e+00
1.379879999999999995e+01
8.394529999999999603e+00
1.856670000000000087e+01
5.632179999999999964e+00
5.410120000000000040e+00
2.311700000000000088e+00
7.522910000000000430e+00
4.543419999999999703e+01
1.426029999999999909e+00
2.434800000000000075e+00
1.335999999999999943e+01
3.657189999999999941e+00
2.191970000000000030e-01
4.081229999999999691e+00
1.775549999999999962e+00
3.546030000000000015e+00
3.865380000000000038e+00
2.948869999999999880e+00
6.143779999999999797e-01
1.602260000000000018e+00
7.133479999999999821e-01
5.017459999999999809e+00
1.643659999999999899e+00
3.789359999999999951e-01
5.990799999999999459e-01
1.605900000000000034e+02
2.270560000000000134e+00
2.466130000000000067e+01
1.221809999999999974e+01
2.540360000000000085e+01
1.211489999999999956e+00
1.542050000000000054e+01
1.735180000000000078e+01
1.664249999999999829e+01
2.175429999999999864e-01
1.431950000000000056e+00
1.806310000000000138e-01
3.696709999999999940e+00
6.681200000000000472e-01
1.535619999999999985e+00
3.836199999999999832e+00
1.041579999999999950e+00
2.922130000000000116e+00
2.611250000000000071e+00
1.033649999999999958e+00
4.228749999999999787e+00
1.119350000000000067e+00
2.220000000000000195e+00
9.031989999999999741e-01
2.230970000000000120e+00
1.135519999999999996e+01
1.875330000000000052e-01
3.892689999999999761e-01
1.119189999999999907e+00
3.384479999999999933e+00
3.769890000000000185e+00
2.247779999999999845e+01
4.695689999999999920e+00
1.199729999999999963e+00
8.639430000000000831e+00
5.999489999999999768e+00
2.859710000000000196e+00
1.565189999999999948e+01
5.031900000000000261e-01
4.156080000000000219e+00
1.762990000000000057e+00
2.254070000000000018e+00
3.171120000000000161e+00
4.160400000000000098e+00
1.221489999999999965e+00
4.821479999999999677e+01
4.717139999999999844e+01
3.655669999999999931e+01
6.872790000000000177e+00
8.673039999999999639e-01
4.430319999999999814e-01
1.233559999999999990e+00
7.298280000000000323e-01
1.004939999999999944e+00
3.028550000000000075e+00
5.558269999999999600e-01
4.243970000000000242e-01
5.622860000000000191e+00
1.135199999999999987e+00
1.013430000000000053e+00
1.279570000000000096e+00
5.511210000000000164e+00
3.006870000000000154e+00
3.833180000000000032e+00
6.115289999999999893e-01
7.871669999999999501e-01
5.936519999999999575e-01
1.186549999999999994e+00
1.163920000000000066e+01
3.477619999999999933e+00
1.788040000000000074e+00
5.962640000000000384e+00
3.241369999999999862e+00
9.670159999999999867e-01
1.067180000000000017e+00
1.508910000000000018e+01
8.497220000000000439e+00
9.846939999999999582e-01
4.151959999999999873e+00
5.834559999999999746e+00
9.104820000000000135e+00
5.979119999999999990e-01
4.777949999999999697e+00
4.963379999999999903e+00
1.047479999999999967e+00
1.298620000000000108e+00
3.251290000000000013e+00
8.985610000000000541e-01
3.324880000000000280e+01
1.365779999999999994e+00
1.467330000000000023e+00
1.074629999999999974e+00
1.642709999999999892e+00
6.073199999999999932e+00
1.393009999999999948e+01
1.854670000000000041e+00
1.068190000000000062e+01
1.132959999999999967e+00
8.661970000000000169e+00
3.354520000000000124e+01
1.247940000000000049e+00
1.375140000000000029e+00
3.045440000000000147e+00
3.749320000000000164e+01
3.689839999999999787e-01
7.653750000000000275e-01
3.463630000000000209e+00
5.296689999999999898e+00
9.518309999999999604e+00
6.889990000000000281e-01
1.397310000000000052e+00
5.504869999999999486e-01
5.378669999999999618e+00
9.607250000000000512e-01
1.171229999999999993e+00
3.945420000000000038e-01
1.359379999999999988e+01
2.859739999999999949e+00
9.464610000000000412e+00
3.851200000000000179e-01
1.348710000000000075e+00
4.275820000000000176e-01
1.998820000000000041e+00
6.123529999999999696e+00
6.295300000000000118e+00
1.124239999999999906e+00
3.252159999999999940e+00
6.257150000000000212e+00
2.595100000000000051e+01
1.561569999999999903e+00
5.870059999999999611e+00
7.799380000000000202e+00
5.047679999999999723e+00
1.425130000000000008e+00
8.872029999999999639e-01
5.206120000000000303e+00
7.328949999999999632e-01
1.414500000000000091e+00
1.428599999999999959e+01
1.815870000000000095e+00
4.172410000000000174e+00
7.279580000000000162e+00
5.570739999999999581e-01
5.337920000000000442e+00
2.212849999999999984e+00
2.507610000000000117e+00
8.516830000000000567e+00
7.574640000000000262e-01
7.600030000000000285e+00
1.616920000000000073e+02
5.829100000000000392e+00
3.021110000000000184e+00
5.415189999999999726e-01
2.798680000000000057e+00
9.958280000000000598e+01
1.910120000000000040e+00
1.011740000000000084e+00
3.326299999999999812e+00
8.328740000000000032e-01
3.496939999999999937e+00
8.862269999999999870e-01
8.851630000000000331e-01
1.563549999999999995e+00
1.332330000000000014e+00
7.723579999999999890e-01
2.640780000000000172e+01
6.734609999999999985e+00
7.007270000000000110e+00
4.855140000000000011e-01
2.912910000000000221e-01
8.107349999999999834e-01
1.041879999999999917e+00
6.738209999999999589e+00
1.159310000000000063e+00
4.320590000000000264e-01
8.333190000000000319e-01
5.624590000000000423e+00
2.539890000000000203e+00
4.792500000000000426e+00
4.203020000000000422e+00
3.081620000000000026e+00
8.100089999999999790e+00
1.021839999999999975e+02
1.722449999999999903e+01
3.238920000000000132e-01
1.864279999999999937e+00
2.091590000000000060e+01
3.193469999999999920e-01
2.518470000000000208e+00
1.221309999999999896e+00
9.380249999999999977e-01
3.834299999999999931e-01
2.887219999999999942e+01
2.770579999999999821e+00
5.906920000000000393e+00
9.989919999999999911e-01
5.481900000000000439e+00
8.175170000000000492e-01
1.814939999999999998e+00
1.127350000000000030e+01
8.050680000000000058e-01
1.704260000000000108e+00
3.317909999999999915e+00
1.028759999999999941e+01
2.082469999999999877e-01
6.635779999999999568e+00
1.155429999999999957e+00
8.634249999999999758e+00
3.996090000000000142e+00
1.852360000000000007e+00
5.505060000000000286e+01
1.885539999999999994e+00
6.313710000000000155e-01
5.882340000000000346e-01
5.024759999999999671e+00
1.372309999999999919e+00
2.469980000000000064e+00
2.661649999999999849e-01
5.638710000000000111e-01
2.556389999999999940e+00
1.836989999999999901e+00
7.502659999999999663e+00
6.182459999999999845e+00
7.463649999999999451e-01
1.332130000000000036e+00
1.355649999999999977e+02
2.879030000000000200e+00
7.042180000000000106e-01
7.671550000000000313e-01
9.135349999999999859e-01
8.833839999999999748e-02
1.355750000000000011e+00
3.580510000000000081e-01
1.823110000000000008e-01
4.887830000000000119e+00
3.760870000000000157e+00
1.560170000000000057e+00
4.976389999999999980e-01
5.219020000000000437e+00
2.617090000000000138e+00
1.312959999999999905e+00
4.574860000000000149e+00
9.856359999999999566e-01
9.106699999999999795e-01
4.455720000000000347e+00
4.323739999999999917e+00
1.306840000000000046e+01
2.830090000000000217e+00
6.763359999999999594e+00
3.116390000000000171e+01
6.498240000000000016e+00
2.168750000000000122e-01
2.015930000000000000e+00
1.897820000000000062e+00
3.167090000000000183e-01
1.798680000000000057e+00
8.072710000000000719e+00
2.013100000000000112e+00
1.167550000000000088e+00
1.742490000000000094e+00
1.229070000000000107e+00
8.640449999999999520e-01
1.675149999999999917e+00
2.964799999999999880e+00
2.456200000000000117e+01
1.732920000000000016e-01
1.048710000000000031e+00
3.816790000000000127e+00
3.536300000000000221e+00
1.553970000000000073e+00
7.300130000000000230e-01
4.343079999999999607e+00
1.054589999999999916e+00
2.182960000000000012e+00
8.848169999999999646e+00
3.486989999999999812e-01
2.676250000000000018e+00
9.631809999999999539e-01
1.461750000000000105e+00
4.385959999999999859e-01
1.572230000000000061e+01
3.611489999999999978e-01
6.456710000000000171e+00
6.774959999999999871e-01
2.502899999999999903e+00
3.903659999999999908e+00
1.678529999999999944e+01
3.288779999999999859e+02
7.638609999999999900e+00
3.527530000000000054e+00
7.983519999999999506e-01
3.303180000000000005e-01
7.156240000000000379e-01
1.474210000000000020e+00
1.330549999999999899e+00
1.245900000000000007e+00
1.626570000000000071e+00
3.371719999999999828e+00
1.148830000000000018e+00
1.802450000000000108e+00
2.697129999999999805e-01
5.433050000000000068e+01
5.394040000000000390e+00
6.152989999999999959e+00
2.380770000000000108e-01
2.318189999999999973e+00
1.808349999999999902e+00
1.537339999999999929e+00
1.160279999999999978e+00
1.261249999999999982e+00
1.306039999999999957e+01
3.630949999999999900e+00
1.059979999999999922e+00
2.651879999999999882e+01
6.689729999999999954e+00
7.309259999999999646e-01
2.096960000000000157e+00
1.147690000000000055e+01
8.803330000000000766e+00
2.105239999999999778e+00
6.711929999999999730e+00
1.082099999999999973e+01
2.380329999999999835e+00
3.198889999999999789e-01
7.021090000000000053e+00
5.588810000000000144e+01
3.420770000000000199e-01
3.977619999999999933e+00
2.656299999999999883e+00
5.319899999999999629e+00
8.617559999999999665e-01
5.037089999999999623e-01
3.772180000000000089e+00
9.791090000000000071e-01
9.674390000000000489e-01
3.279240000000000155e+00
3.000039999999999818e+00
8.768219999999999459e+00
2.310820000000000096e+00
3.509259999999999824e+00
4.233700000000000241e-01
9.117169999999999996e-01
6.275230000000000530e-01
7.646810000000000329e+00
3.978680000000000216e+00
5.982319999999999860e-01
2.980789999999999829e+00
1.115439999999999987e+00
1.134989999999999988e+01
8.032529999999999504e+00
1.526159999999999961e+01
6.069980000000000375e-01
4.516450000000000187e-01
6.333870000000000111e+00
1.087620000000000076e+01
2.142030000000000101e+01
2.750890000000000057e+00
2.065070000000000050e+02
6.121979999999999755e+00
1.045160000000000089e+00
7.494620000000000282e+00
1.237910000000000066e+00
1.579579999999999984e+00
1.416699999999999904e-01
1.436810000000000009e+01
5.030190000000000161e+00
4.302190000000000403e+00
1.876090000000000035e+00
1.047080000000000011e+00
3.535050000000000026e+00
1.260950000000000015e+00
1.014489999999999892e+00
1.516150000000000109e+00
2.907270000000000021e+00
1.281230000000000091e+00
1.721699999999999875e+02
3.807859999999999800e+00
5.885539999999999772e+00
1.807909999999999906e+00
8.604340000000000321e-01
1.570540000000000047e+00
1.422849999999999948e+00
2.791599999999999859e+00
6.620650000000000146e-01
1.659059999999999979e+00
7.252669999999999950e-01
3.640800000000000036e+00
1.016719999999999935e+01
2.158609999999999918e+00
8.728099999999999525e+00
1.341350000000000042e+00
1.180919999999999970e+00
1.809520000000000017e+00
2.313979999999999926e-01
7.200339999999999741e+00
1.033660000000000023e+00
3.704340000000000188e+00
1.999809999999999921e-01
4.481499999999999595e+00
4.280459999999999821e-01
4.909769999999999968e+00
4.059520000000000017e+00
1.434790000000000010e+00
3.786700000000000177e+00
5.537569999999999659e+00
5.141240000000000254e-01
8.555600000000000094e+00
2.561420000000000030e+00
7.481790000000000163e+00
4.671940000000000204e+00
1.737460000000000004e+00
8.734049999999999869e+00
6.852319999999999744e+00
9.309010000000000673e+00
1.597650000000000015e+00
2.019989999999999952e+00
4.150950000000000273e+01
4.220469999999999722e+00
8.705519999999999925e-01
1.349539999999999962e+00
1.043439999999999923e+00
2.962590000000000057e+00
1.795649999999999968e+00
3.645979999999999777e-01
6.845629999999999882e+00
1.107639999999999958e+00
4.764020000000000366e+00
4.073220000000000174e-01
1.793460000000000054e+00
4.539439999999999920e+00
1.641529999999999845e+01
7.575239999999999974e+00
1.130239999999999911e+00
4.884879999999999778e-01
1.694180000000000019e+00
1.500830000000000108e+00
1.686260000000000048e+01
6.514510000000000023e-01
5.818039999999999878e+00
8.148459999999999592e-01
1.776860000000000106e+00
3.920300000000000296e+01
4.448680000000000412e+00
1.023919999999999941e+00
5.195949999999999847e+00
2.763860000000000205e-01
1.154400000000000048e+01
1.515610000000000035e+01
2.388780000000000125e+00
2.205010000000000026e-01
6.254650000000000487e-01
1.970140000000000002e+00
3.606409999999999894e+00
4.351990000000000025e-01
9.162559999999999594e-01
3.215110000000000134e+00
2.529040000000000177e+00
4.926220000000000043e-01
3.720429999999999904e+00
2.073539999999999939e+00
8.115990000000000038e+00
1.621019999999999905e+00
2.890509999999999913e+00
1.214610000000000056e+01
4.360200000000000187e-01
4.167300000000000004e+00
8.063430000000000319e-01
1.771649999999999892e-01
7.343009999999999593e+01
3.333040000000000003e+00
5.370549999999999713e+00
3.769809999999999661e+01
2.513069999999999915e+00
9.611060000000000159e+00
2.047289999999999921e+01
8.810800000000000409e+00
2.008050000000000113e-01
3.646159999999999957e-01
1.935929999999999929e+00
2.341270000000000184e+00
3.491579999999999906e+00
2.829400000000000248e-01
3.069310000000000205e+00
1.473339999999999927e-01
9.980129999999999557e-02
3.126589999999999847e+01
3.245159999999999823e+00
1.433309999999999995e+01
3.553109999999999880e-01
6.173049999999999926e-01
8.166100000000000136e+01
1.432039999999999980e+00
4.454500000000000348e+00
5.141939999999999955e+00
1.790589999999999904e+00
2.703800000000000026e+01
2.946349999999999802e+00
8.851459999999999440e+00
3.400700000000000056e+00
2.604830000000000112e+01
3.038520000000000110e+00
8.244289999999999452e+00
1.044259999999999966e+00
2.049220000000000041e+00
6.179449999999999665e-01
5.135720000000000285e-01
1.661699999999999955e+00
1.069919999999999982e+00
1.591150000000000064e+00
2.710319999999999840e+00
6.442660000000000053e+00
2.564230000000000120e-01
7.316019999999999968e+00
5.452409999999999757e-01
1.333229999999999915e+00
4.633759999999999657e+00
4.328759999999999830e-01
1.898799999999999955e+01
1.911659999999999826e+01
1.036710000000000065e+01
7.031539999999999457e-01
1.943040000000000100e+00
3.063509999999999955e+00
3.204639999999999844e+01
1.216949999999999932e+01
4.604400000000000159e-01
4.693360000000000198e+00
1.656679999999999930e+00
1.140230000000000077e+00
3.703030000000000044e+00
2.967499999999999805e+00
4.547909999999999897e+00
1.001209999999999933e+00
6.191169999999999618e+00
5.234680000000000000e+00
1.428950000000000031e+01
3.715310000000000201e+01
1.387369999999999948e+02
1.062740000000000018e+00
3.901120000000000143e+00
1.584910000000000041e+00
2.080249999999999932e+00
2.698720000000000141e+01
4.019870000000000232e+01
8.415699999999999292e+00
3.372290000000000010e+00
6.163920000000000066e+00
6.405349999999999966e+01
2.718820000000000014e+00
9.330669999999999797e-01
1.053239999999999954e+00
3.066079999999999917e+00
2.562840000000000007e+00
5.118230000000000002e-02
4.241839999999999833e+00
6.956050000000000288e+00
5.955629999999999535e-01
5.013729999999999576e-01
2.600929999999999964e+00
1.045799999999999983e+02
8.153589999999999449e-01
5.391140000000000043e+01
2.098990000000000133e+00
3.588330000000000020e+00
3.430470000000000130e+00
1.816359999999999975e+00
7.072519999999999918e-01
3.320960000000000023e-01
3.854380000000000028e-01
1.581460000000000088e+00
1.875999999999999890e+00
1.888080000000000069e+01
1.663850000000000051e-01
4.387100000000000222e+00
4.869769999999999754e+01
1.248750000000000071e+01
2.880170000000000119e+00
1.463670000000000027e+00
9.454730000000000079e-01
8.255409999999999693e-01
8.417520000000000557e-02
1.616170000000000107e+00
1.423950000000000049e+00
8.164270000000000138e+00
1.274000000000000021e+00
2.843119999999999870e+00
9.420260000000000300e-01
5.584240000000000315e+00
6.727210000000000134e-01
1.913939999999999975e+00
3.049589999999999801e+00
3.605679999999999996e-01
1.900439999999999907e+00
1.095560000000000089e+00
2.685430000000000206e+00
4.199939999999999785e-01
1.850810000000000066e+00
4.336940000000000239e+00
5.467069999999999652e+01
6.181910000000000238e+00
1.655780000000000030e+01
6.564750000000000307e-01
1.335809999999999942e+00
5.131069999999999798e-01
7.345979999999999954e+00
1.493149999999999977e+00
9.071099999999999497e+00
3.848489999999999966e+00
1.006999999999999978e-01
6.628629999999999800e-01
7.185780000000000500e-01
2.676600000000000090e+00
1.261200000000000010e+01
1.429950000000000110e-01
9.272259999999999280e+00
7.121140000000000247e-01
3.842229999999999812e+00
4.807540000000000369e+00
1.562240000000000073e+00
2.705519999999999925e+00
2.659720000000000084e+00
2.606799999999999784e+00
9.219380000000000353e-01
1.882050000000000001e+00
1.693440000000000056e+00
1.786939999999999973e+00
9.169290000000000163e+00
4.932860000000000023e-01
1.518219999999999992e+01
1.987940000000000040e+00
2.202079999999999984e+02
2.060760000000000147e+00
6.610190000000000232e-01
8.046480000000000299e-01
4.370960000000000178e+00
2.591919999999999780e-01
7.608880000000000088e+00
5.725209999999999466e-01
1.784669999999999845e+01
2.243320000000000203e+00
4.879720000000000169e-01
5.866149999999999975e-01
1.851500000000000057e+01
1.361550000000000082e+01
9.582330000000000325e+01
9.766810000000000214e-01
1.795410000000000039e+01
1.252180000000000071e+01
3.463890000000000025e-01
1.518979999999999997e+00
2.518580000000000041e+00
4.185839999999999783e+00
1.189449999999999896e+00
4.308109999999999995e-01
3.171149999999999913e+00
7.733559999999999768e+00
2.329919999999999902e+01
5.149620000000000308e-01
1.564810000000000034e+00
4.109750000000000014e+00
2.366839999999999833e+00
9.932569999999999766e+01
3.358490000000000197e+00
6.926619999999999999e-01
1.564640000000000031e+00
1.670339999999999936e+00
3.520420000000000105e+00
5.280840000000000423e+00
2.891220000000000123e+00
2.126269999999999882e+00
1.158700000000000063e+00
3.160040000000000049e+01
1.272929999999999895e+00
8.573499999999999455e-01
1.347320000000000073e+00
1.017249999999999988e+00
4.821279999999999788e+00
4.667589999999999795e-01
1.095420000000000005e-01
2.523389999999999844e+01
1.117859999999999943e+01
1.179459999999999953e+00
4.624739999999999962e-01
4.254150000000000098e+00
7.936300000000000132e+00
1.398559999999999981e+01
2.829549999999999788e+00
6.969999999999999751e+00
1.132439999999999891e+00
5.557909999999999684e+00
2.129410000000000025e+00
1.951389999999999958e+01
1.086500000000000021e+00
8.295540000000000136e-01
1.488050000000000095e+00
9.665620000000000545e+00
1.111310000000000002e+02
2.163949999999999818e+00
1.830589999999999939e+00
2.319360000000000088e+00
1.075390000000000068e+00
6.622010000000000396e-01
1.595790000000000042e+01
2.181529999999999969e+00
1.894970000000000043e+00
1.466229999999999922e+00
8.006539999999999324e+00
8.443860000000000254e-02
1.233840000000000048e+00
4.224560000000000315e+00
2.408570000000000100e+00
5.282170000000000476e-01
5.409749999999999659e+01
8.111519999999999841e-01
7.661829999999999474e-01
2.359879999999999978e+00
1.434390000000000054e+00
3.219710000000000072e-01
1.870639999999999930e+02
4.123319999999999652e+00
1.104889999999999928e+00
1.092279999999999918e+00
1.614039999999999919e+00
1.073409999999999975e+00
1.367869999999999919e-01
6.582930000000000170e-01
3.352619999999999933e+00
3.411910000000000220e+00
5.681969999999999743e+00
4.585099999999999731e-01
1.072319999999999940e+00
5.130439999999999445e-01
1.333860000000000046e+00
5.535490000000000244e+00
4.380680000000000129e-01
6.376380000000000159e+00
1.128420000000000023e+01
9.408680000000000376e-01
9.600090000000000146e+01
1.607099999999999973e+00
2.781789999999999985e+00
2.155259999999999954e-01
1.496030000000000015e+01
1.745670000000000144e+01
4.631170000000000009e+00
1.091429999999999900e+00
1.707030000000000047e+00
9.501120000000000232e+00
9.971189999999999776e-01
6.572849999999999859e+00
5.020130000000000425e-01
5.155250000000000110e-01
3.128769999999999829e+00
1.774550000000000072e+00
4.005049999999999777e+00
9.667170000000000485e-01
1.864349999999999952e+00
2.755850000000000133e+00
3.577609999999999957e+01
2.726659999999999862e+00
2.040979999999999794e+00
1.547309999999999963e+00
7.256840000000000401e+00
2.534150000000000014e-01
6.354049999999999976e-01
7.978290000000000326e+00
2.096259999999999835e+01
2.425819999999999865e+00
3.920009999999999994e+00
1.183939999999999992e+00
4.189370000000000038e-01
7.016830000000000211e+01
1.545409999999999950e+00
3.418730000000000047e+00
1.855580000000000007e+00
2.630149999999999988e+00
2.384739999999999860e+00
6.087500000000000355e+00
4.762939999999999952e-01
1.280140000000000056e+00
1.931240000000000068e+00
7.007700000000000040e-01
5.622650000000000148e-01
2.004750000000000032e+00
1.132810000000000095e+00
8.195220000000000482e+01
1.037150000000000016e+00
4.400859999999999772e-01
1.828889999999999905e+00
1.895699999999999941e+00
1.473119999999999941e+01
1.522950000000000026e+00
7.230619999999999825e-01
1.316350000000000020e-01
8.896440000000000126e+00
3.380790000000000184e+00
1.522469999999999990e+00
1.541660000000000030e+00
1.605770000000000053e+01
6.756529999999999703e+00
2.626419999999999959e+02
3.664959999999999885e-01
3.384830000000000183e+01
2.960589999999999833e+00
2.158630000000000049e+00
9.814169999999999838e-01
6.145829999999999904e-01
8.757779999999999454e-01
4.806180000000000341e+00
2.869309999999999832e+02
7.487000000000000322e-01
7.221829999999999750e+00
3.480320000000000080e-01
7.781390000000000251e-01
1.304509999999999970e+01
5.069469999999999921e+00
6.484130000000000393e+00
1.257119999999999926e+01
1.041770000000000067e+02
4.856449999999999712e+00
1.273859999999999992e+00
2.338649999999999896e+00
1.703770000000000095e+01
1.673170000000000046e+00
1.834919999999999973e+01
9.827729999999999677e+01
2.567360000000000042e+01
3.432710000000000150e+00
4.329519999999999591e+00
1.185089999999999977e+00
1.503200000000000092e+00
2.960240000000000204e+00
2.322649999999999864e+02
1.371720000000000006e+01
6.609110000000000262e+00
3.493780000000000285e+01
4.409629999999999939e+00
9.158319999999999794e-01
2.127090000000000103e+01
1.428949999999999942e+00
8.802710000000000257e-01
9.263149999999999995e-01
6.931979999999999809e-01
2.469800000000000217e+00
4.864370000000000083e+00
1.472070000000000078e+01
5.284029999999999916e+01
9.646730000000000027e-01
6.092570000000000485e-01
9.026070000000000704e+00
7.465910000000000046e-01
1.046940000000000026e+01
4.813349999999999795e+00
2.214140000000000086e+01
5.478189999999999671e+00
9.491569999999999396e+00
7.969199999999999617e-01
3.322929999999999939e+00
5.437819999999999876e-01
3.941399999999999793e+00
1.612589999999999968e+00
8.061580000000000412e-01
6.176599999999999868e-01
7.592050000000000187e-01
1.400949999999999918e+00
4.535219999999999807e+00
7.003740000000000521e-01
4.469940000000000024e-01
6.104359999999999786e+00
4.899819999999999731e-01
1.160959999999999992e+00
9.369709999999999983e-01
4.481609999999999872e+01
1.703279999999999905e+00
2.204860000000000042e+00
3.713929999999999954e+00
6.674499999999999877e-01
3.318499999999999783e+00
7.267319999999999780e+00
1.465470000000000106e-01
3.692959999999999798e+00
8.973609999999999642e-01
2.303920000000000190e+00
1.252640000000000065e+01
6.601510000000000211e+00
8.540010000000000545e+00
5.657980000000000231e+00
2.345899999999999930e-01
8.032869999999999733e-01
3.993070000000000164e+01
2.039079999999999782e+00
2.053799999999999848e+00
3.605989999999999807e+00
2.606889999999999930e+00
2.131229999999999958e+00
1.495689999999999920e+01
2.312469999999999803e+00
3.137760000000000105e+00
5.127329999999999943e-01
2.392749999999999932e+00
8.306160000000000210e-01
3.232760000000000105e+02
5.666920000000000179e+00
6.437960000000000349e-01
1.307560000000000056e+00
4.981869999999999798e+00
8.104189999999999117e+00
1.840240000000000098e+00
5.598959999999999493e-01
2.382570000000000050e+02
1.949370000000000047e+00
8.086169999999999192e+00
5.281280000000000419e-01
1.846799999999999997e+01
8.022379999999999789e-02
2.598489999999999966e+00
3.099540000000000184e+00
4.480879999999999974e+00
1.007090000000000041e+00
2.400270000000000081e+01
1.425729999999999942e+00
1.042980000000000018e+00
7.318710000000000493e-01
9.017659999999999565e-01
7.773609999999999687e-01
2.394330000000000069e+00
1.181890000000000107e+00
1.332750000000000101e+00
6.583870000000000111e+00
4.163310000000000066e+00
4.935489999999999711e+00
1.662120000000000042e+00
4.957940000000000125e-01
6.118719999999999715e-01
3.672059999999999769e-01
8.210060000000000358e+00
1.884420000000000073e+02
1.243389999999999951e+01
2.975740000000000052e+00
4.253169999999999895e+00
1.063660000000000050e+00
8.587889999999999413e-02
3.353799999999999670e+01
1.867439999999999989e+00
1.238499999999999934e+00
7.626579999999999471e-01
4.910700000000000287e+00
6.331029999999999802e+01
6.120870000000000033e+00
7.636619999999999520e-01
6.557250000000000023e-01
1.576419999999999932e+00
3.431140000000000079e+00
4.058119999999999727e+00
7.554979999999999585e+00
1.085060000000000002e+01
1.080570000000000030e+00
1.433790000000000064e-01
2.171080000000000041e+02
2.211040000000000116e+00
3.411109999999999864e+00
3.717579999999999885e+00
5.214579999999999771e-01
2.934509999999999863e+01
7.019560000000000244e-01
1.119580000000000020e+00
2.072179999999999911e+00
1.638190000000000035e+00
1.311150000000000038e+00
2.465199999999999836e+00
3.171979999999999933e+01
4.077250000000000041e-01
2.789820000000000078e-01
3.529020000000000046e+00
1.360559999999999992e+00
5.754399999999999515e-01
1.268030000000000079e+01
1.567010000000000014e+00
3.245400000000000063e+01
1.443740000000000023e+00
6.707540000000000191e+01
4.039609999999999701e+00
6.660760000000000014e-01
1.516920000000000046e+00
1.675680000000000121e+02
8.031509999999999483e-01
3.659710000000000019e+00
3.175180000000000113e+00
6.814019999999999522e-01
1.426190000000000069e+00
3.596389999999999976e+00
5.057570000000000121e-01
2.803939999999999877e+00
1.604419999999999957e+00
8.234390000000000320e-01
1.046030000000000015e+01
3.710620000000000029e+00
9.524430000000000618e+00
4.212139999999999773e+00
2.631639999999999979e+00
7.459500000000000020e-01
1.390840000000000032e+01
2.025069999999999926e+00
1.792620000000000102e+00
9.153349999999999653e+00
5.621629999999999683e+00
2.609360000000000013e-01
2.378730000000000011e+00
3.066930000000000156e+00
2.211199999999999832e+00
9.077009999999999801e-01
1.355560000000000009e+01
1.282310000000000061e+00
1.520170000000000021e+00
6.456719999999999793e+00
1.147830000000000084e+01
4.258310000000000151e-01
3.158150000000000013e+00
1.206490000000000062e+00
1.403580000000000050e+00
2.730319999999999969e-01
5.747179999999999511e-01
2.035720000000000030e-01
5.203380000000000116e+00
9.919549999999999201e+00
1.347199999999999953e+00
3.726140000000000008e+00
3.224639999999999951e+00
2.421289999999999942e+00
2.615119999999999933e+01
3.099390000000000200e-01
6.113649999999999807e+00
1.121769999999999934e+00
4.959909999999999997e+01
2.668470000000000120e+00
1.139790000000000081e+00
4.918529999999999847e-01
2.701569999999999805e+00
8.818130000000000024e+00
1.645850000000000035e+00
1.646830000000000016e+00
1.415000000000000036e+00
1.026259999999999950e+00
1.748390000000000111e+00
3.294189999999999952e+00
6.404829999999999579e+00
2.866469999999999851e-01
5.891549999999999621e+00
3.424449999999999932e+02
1.302429999999999950e+02
1.001279999999999948e+00
1.016029999999999989e+00
2.631000000000000005e-01
4.890789999999999860e-01
1.552250000000000085e+01
3.002660000000000107e+00
3.113820000000000032e+00
2.120550000000000068e+01
6.178410000000000402e+00
6.070660000000000167e+00
2.001940000000000097e+01
2.389540000000000219e+00
7.486500000000000377e+00
3.648150000000000004e-01
1.004579999999999984e+01
1.237279999999999980e+01
6.354549999999999921e-01
2.192429999999999879e+01
9.221829999999999750e-01
3.276019999999999932e+00
1.020869999999999944e+00
3.512059999999999960e+00
1.117340000000000000e+00
9.501829999999999643e+01
5.770180000000000309e-01
6.271860000000000213e+00
3.632420000000000204e+00
1.207459999999999978e+00
2.049780000000000157e+00
2.862029999999999852e+00
1.719700000000000006e+00
6.586039999999999672e-01
2.181250000000000133e-01
6.021570000000000533e-01
1.451219999999999954e+00
8.525869999999999393e+00
1.929830000000000112e+01
6.187540000000000262e-01
2.197579999999999867e+00
2.954960000000000164e+01
3.138669999999999849e+00
1.121990000000000087e+01
4.930039999999999978e+00
1.112710000000000043e+01
1.528289999999999971e+01
2.621190000000000282e+02
3.005090000000000039e+00
2.624520000000000053e+01
4.374390000000000001e+00
2.926899999999999835e+01
4.215869999999999784e+00
2.726760000000000073e+00
9.053509999999999280e+00
1.859659999999999869e+01
5.460509999999999531e-01
1.153280000000000083e+00
6.482859999999999623e+00
1.340529999999999999e+00
7.980230000000000379e-01
5.039719999999999978e+00
2.550839999999999996e+00
1.289109999999999978e+00
7.779089999999999616e-01
7.005010000000000403e-01
4.263679999999999914e+00
7.785960000000000214e+00
3.870759999999999756e-01
1.609070000000000000e+00
5.008239999999999914e-02
6.976079999999999615e+00
1.373569999999999958e+00
2.963960000000000150e+00
2.708940000000000126e+01
3.949669999999999792e+00
7.591820000000000235e-01
1.237540000000000084e+01
4.186529999999999974e-01
4.116429999999999811e-01
1.598240000000000105e+00
1.910469999999999891e+00
2.989009999999999945e+00
4.745869999999999811e-01
2.270500000000000185e+00
1.789460000000000051e+00
9.057489999999999597e+00
6.029420000000000002e+00
3.003870000000000040e+00
9.613380000000000258e-01
1.914889999999999981e+00
9.170500000000000318e-01
3.920280000000000342e+01
8.947399999999999798e-01
7.159250000000000336e-01
9.040799999999999947e-01
1.737999999999999989e+00
1.060910000000000020e+00
1.934089999999999976e-01
4.153859999999999886e+00
2.094650000000000123e+00
4.472179999999999822e+00
1.247219999999999995e+00
1.763249999999999984e+00
1.768919999999999959e+01
8.022150000000000114e-01
1.589499999999999913e+00
1.083620000000000028e+00
1.693810000000000038e+00
4.965709999999999846e-01
7.083199999999999497e-01
3.047019999999999729e-01
2.296870000000000189e+00
1.573349999999999937e+01
9.802670000000000883e+00
4.218029999999999724e+00
4.199519999999999920e-01
2.866620000000000168e+00
4.047620000000000218e+00
2.399820000000000064e+01
9.778460000000000818e+00
8.266180000000000305e+00
1.128160000000000052e+00
2.474200000000000177e+00
1.483910000000000062e+00
2.552789999999999893e+00
2.054189999999999905e-01
6.532710000000000461e-01
3.518279999999999852e+00
