# Supplementary material for: Precisely patterned nanofibres made from extendable protein multiplexes
Source: Nat Chem. 2023 Sep 4;15(12):1664–71. doi: 10.1038/s41557-023-01314-x (PMC10695826; doi:10.1038/s41557-023-01314-x)
Supplement: Supplementary file 6 — Schematic image, nsEM images and persistence length source data. [file 41557_2023_1314_MOESM6_ESM.zip › Figure5/violin0.txt]

8.183880000000000621e+01
1.019620000000000033e+02
1.119230000000000018e+02
2.535740000000000105e+00
6.774129999999999541e+01
4.370250000000000057e+01
5.104189999999999827e+01
1.867920000000000016e+02
4.536719999999999864e+00
9.268549999999999400e+00
7.287050000000000693e+01
2.148540000000000116e+00
3.622729999999999961e+01
6.344500000000000028e+00
1.087180000000000035e+01
4.783780000000000143e+00
1.834379999999999900e+00
5.509570000000000300e-01
2.588260000000000005e+00
1.485309999999999953e+01
2.430910000000000082e+01
2.745179999999999954e+00
1.260420000000000051e+01
3.517659999999999787e+00
4.972070000000000078e+01
8.117549999999999599e+00
1.311619999999999919e+01
5.624439999999999884e+00
8.120390000000000441e+00
1.406199999999999894e+00
1.523209999999999953e+00
1.896049999999999969e+01
1.543129999999999891e+00
8.740209999999999368e+00
7.947049999999999947e+00
5.057470000000000354e+00
7.628949999999999676e+00
2.697410000000000085e+00
1.107869999999999955e+01
2.710150000000000059e+00
6.100939999999999586e+00
4.615429999999999922e+00
1.449040000000000106e+00
7.321060000000000123e+00
6.775269999999999904e+00
1.257140000000000057e+01
3.557920000000000194e+00
9.760339999999999350e+00
1.851369999999999960e+00
5.869689999999999941e+01
6.804619999999999891e+00
1.012700000000000067e+01
5.373409999999999798e+00
1.866310000000000002e+01
1.925950000000000051e+00
4.951859999999999928e+01
3.249499999999999833e+00
1.325820000000000043e+01
4.726740000000000108e-02
3.740749999999999886e+01
1.107350000000000056e+00
4.468500000000000227e+01
3.091679999999999984e-01
1.199060000000000059e+01
5.040460000000000385e+00
1.548700000000000010e+01
1.546459999999999946e+00
4.705199999999999605e+00
9.284559999999999480e-01
5.737569999999999837e+00
2.379050000000000153e+01
3.620080000000000187e+00
3.110129999999999839e+00
6.511250000000000426e+00
1.159929999999999950e+01
1.379979999999999940e+01
2.274049999999999905e+00
2.895230000000000103e+01
3.696309999999999718e+01
3.397780000000000200e+01
4.445529999999999760e+00
8.582470000000000709e+00
1.325970000000000049e+01
5.467290000000000205e+00
2.229710000000000036e+01
2.463220000000000187e+00
1.607910000000000039e+01
7.835189999999999877e+00
5.289310000000000400e+00
2.512139999999999986e+02
2.909300000000000068e+02
1.119989999999999952e+02
1.394649999999999945e+00
2.771049999999999791e+00
1.614530000000000030e+02
1.527849999999999930e+01
9.666890000000000427e+00
1.754480000000000040e+00
5.073080000000000211e+01
5.792970000000000397e+00
3.449570000000000025e+00
1.098899999999999988e+00
8.398210000000000619e+00
1.561229999999999896e+00
4.161979999999999791e+00
1.608989999999999920e+00
3.518760000000000221e-01
1.054229999999999912e+01
1.972380000000000022e+00
1.370149999999999935e+01
8.805170000000000385e+00
7.222140000000000271e+01
5.406789999999999985e+00
6.325780000000000314e+01
1.357140000000000057e+01
1.994490000000000052e+01
1.221170000000000089e+00
3.266169999999999796e+00
7.842170000000000307e+00
7.347500000000000142e+00
1.445880000000000010e+01
1.336210000000000093e+02
5.930499999999999972e+01
3.558270000000000266e+01
1.207970000000000077e+01
5.027539999999999765e+01
5.142290000000000028e+00
3.183949999999999836e+00
8.222640000000000171e+00
4.764700000000000379e+00
2.054469999999999796e+00
1.750540000000000163e+01
7.673399999999999999e+00
1.466129999999999995e+02
4.682200000000000273e+01
1.125329999999999941e+01
6.259499999999999886e+01
4.331229999999999691e+00
9.645060000000000855e+00
5.600559999999999761e+00
2.765769999999999840e+00
1.300189999999999957e+00
3.405800000000000161e+00
2.839259999999999895e+00
2.054650000000000176e+01
4.437259999999999849e+01
4.654910000000000297e-02
9.753740000000000521e+00
4.091429999999999723e+01
1.170689999999999920e+01
1.717170000000000130e+01
3.751259999999999817e+00
1.336449999999999916e+00
8.368449999999999278e+00
2.266900000000000048e+01
4.963099999999999845e+00
2.976589999999999847e+00
2.516870000000000118e+02
2.541889999999999983e+00
4.585849999999999937e+01
1.696659999999999968e+01
1.283740000000000059e+01
1.315349999999999930e+01
5.092349999999999710e+00
2.925379999999999825e+01
2.862460000000000004e+00
4.675090000000000146e+01
9.361110000000000042e+00
1.212339999999999973e+00
9.860830000000000428e-01
4.730800000000000338e+00
5.646969999999999601e+00
6.904969999999999608e+00
3.683570000000000277e+01
1.042600000000000051e+02
2.935670000000000002e+00
1.401389999999999914e+00
1.757519999999999882e+01
9.234600000000000364e+00
5.439699999999999847e+01
7.321189999999999642e+00
1.513439999999999896e+00
1.911070000000000135e+01
1.208190000000000026e+02
3.076700000000000212e+00
9.038330000000000197e+00
5.798689999999999856e+01
4.605780000000000207e+00
1.924930000000000030e+00
6.086780000000000079e+00
9.038510000000000488e+00
3.472840000000000149e+00
1.104599999999999937e+01
3.788539999999999797e+00
3.662870000000000203e+01
5.032149999999999679e+00
2.020639999999999858e+01
1.048750000000000071e+01
4.873350000000000293e+00
5.636699999999999733e+01
1.415109999999999957e+01
3.687829999999999941e+00
2.498010000000000019e+01
2.595790000000000042e+00
3.640890000000000271e+01
1.067440000000000033e+01
1.794119999999999937e+00
4.664729999999999599e+00
3.133439999999999941e+02
1.416530000000000022e+01
2.572840000000000060e+01
7.925329999999999764e+00
3.125539999999999985e+00
3.596049999999999969e+00
1.795400000000000063e+01
3.062320000000000064e+01
4.535529999999999617e+00
2.252659999999999840e+01
8.308339999999999748e+01
8.232060000000000599e+00
2.760600000000000165e+01
4.971689999999999721e+00
5.355190000000000339e+01
3.686440000000000161e+00
1.901060000000000016e+01
6.272560000000000358e+00
7.235479999999999912e+00
3.655409999999999826e+00
6.561429999999999652e+00
8.461399999999999366e+00
2.412190000000000012e+01
5.006330000000000169e+00
6.342249999999999943e+00
7.163680000000000270e+00
1.186870000000000047e+01
3.579520000000000035e+00
6.303580000000000183e+00
1.601650000000000018e+00
7.311630000000000074e+00
8.807219999999999160e+00
7.920950000000000379e+00
1.770170000000000077e-01
1.040939999999999976e+01
2.333269999999999911e+01
4.741609999999999658e+00
7.670930000000000248e+00
3.899470000000000169e+01
2.073300000000000054e+01
3.586460000000000203e+00
1.790790000000000104e+00
5.409690000000000332e+00
1.915309999999999846e+01
1.431770000000000032e+01
2.949380000000000113e+00
5.857120000000000104e+00
2.334199999999999886e-01
5.084200000000000053e+00
4.118970000000000020e+00
1.494110000000000049e+00
1.791740000000000110e+00
1.765919999999999990e-01
5.607429999999999914e+00
8.757709999999999440e+00
1.492910000000000004e+01
1.737130000000000063e+00
7.482230000000000381e+00
7.365590000000000082e+00
1.282029999999999959e+01
5.633230000000000182e+00
1.022390000000000043e+01
5.549129999999999896e+00
5.318220000000000169e+00
2.471829999999999927e+01
1.198580000000000041e+02
8.817759999999999820e+00
2.937750000000000128e+01
5.395870000000000388e+00
8.075229999999999464e+00
3.601240000000000219e+00
1.601269999999999882e+01
5.567540000000000155e+00
6.936819999999999986e+00
7.384739999999999860e+00
3.075930000000000177e+02
4.793449999999999989e+00
8.882289999999999353e+00
2.976630000000000109e+01
9.764809999999999945e+01
1.200919999999999987e+00
1.207649999999999890e+00
1.552319999999999922e+01
4.333990000000000009e+00
2.516570000000000107e+01
1.140700000000000047e+00
5.824559999999999960e+00
1.954159999999999897e+00
9.931119999999999948e+00
2.039529999999999887e+01
7.887260000000000382e+00
3.944420000000000037e+00
4.429039999999999822e+01
1.199060000000000059e+02
1.705219999999999958e+00
2.140719999999999956e+01
1.043800000000000061e+01
1.357690000000000019e+01
1.397510000000000030e+00
3.706409999999999982e+00
3.889509999999999934e+01
6.298689999999999678e+00
3.096459999999999990e+00
1.159110000000000085e+00
3.533789999999999765e+01
2.173579999999999846e+00
2.334629999999999939e+01
3.636159999999999837e+00
2.948760000000000048e+00
7.339140000000000441e+00
8.924120000000000275e+00
1.411059999999999981e+00
3.400110000000000188e+00
7.913249999999999673e+00
1.710309999999999997e+00
3.016729999999999912e+00
1.797640000000000171e+01
2.129980000000000118e+01
5.848760000000000403e+00
2.028350000000000080e+02
2.286960000000000104e+00
3.226630000000000109e+01
2.427400000000000091e+01
2.931470000000000020e+00
4.994119999999999671e+00
1.777720000000000056e+01
1.370880000000000010e+01
5.969809999999999839e+00
9.071880000000000166e+00
4.708610000000000184e+00
1.866889999999999938e+00
2.344040000000000123e+00
1.296740000000000066e+02
1.501539999999999964e+01
1.932229999999999848e+01
1.651260000000000048e+02
2.052100000000000080e+01
3.993419999999999970e+00
1.780259999999999954e+00
2.584839999999999804e+00
3.906509999999999927e+00
6.836619999999999919e+00
5.775089999999999613e+00
2.069689999999999941e+01
2.261449999999999960e+01
2.489639999999999986e+01
6.518119999999999692e+00
3.449009999999999820e+01
1.456739999999999924e+00
2.361310000000000076e-01
1.659750000000000014e+01
1.684579999999999966e+00
6.167430000000000412e+00
3.132679999999999865e+01
2.680489999999999817e+00
8.937810000000000477e-01
4.085709999999999731e+00
2.616960000000000175e+00
2.312050000000000161e+00
2.801670000000000105e+00
3.645610000000000017e+00
5.265819999999999723e+00
1.292980000000000018e+00
1.765409999999999968e+01
4.904370000000000118e+00
3.370130000000000070e+00
6.873109999999999609e+00
4.397959999999999781e+01
2.453359999999999985e+01
5.323830000000000240e+01
4.105019999999999669e+00
1.065450000000000008e+00
7.370320000000000427e+00
1.009319999999999939e-01
3.026050000000000129e+00
4.157099999999999795e+00
3.043899999999999828e+00
3.973440000000000083e+00
4.210910000000000153e+00
9.442489999999999384e+00
2.336059999999999803e+00
9.547019999999999840e+00
3.794960000000000111e+00
2.710469999999999935e+00
6.146439999999999770e+01
3.509529999999999816e+00
1.780610000000000026e+00
2.235079999999999956e+01
5.381319999999999659e+00
7.957419999999999938e+00
1.367119999999999891e+00
4.118459999999999788e+00
6.205639999999999645e+01
3.842220000000000191e+00
2.246049999999999898e+02
2.597139999999999915e+01
3.583469999999999800e+02
3.574499999999999744e+01
3.414610000000000145e+00
7.957859999999999445e+01
5.902949999999999697e+00
7.216350000000000264e+00
1.825740000000000052e+01
1.352929999999999966e+00
2.381679999999999797e+00
4.321050000000000169e-01
3.460159999999999769e+01
2.009309999999999974e+01
2.757539999999999836e+01
1.171519999999999895e+00
1.797090000000000032e+01
1.034179999999999922e+01
1.519960000000000022e+01
3.766199999999999992e+00
4.684929999999999595e+00
1.421159999999999979e+00
5.787180000000000035e+01
7.579469999999999708e+00
7.787510000000000154e+00
2.564490000000000123e+02
2.616179999999999950e+00
9.770789999999999864e+00
1.903359999999999941e+00
2.640840000000000032e+02
1.766450000000000076e+00
6.431459999999999866e+01
2.210820000000000007e+01
6.594949999999999868e+00
3.209309999999999885e+00
3.236419999999999675e+01
5.596949999999999648e+00
1.943870000000000076e+01
7.448489999999999611e+00
5.592469999999999608e+00
4.394529999999999603e+00
7.222559999999999647e+00
2.816640000000000033e+00
4.469409999999999883e+00
1.393550000000000066e+00
1.130829999999999913e+01
1.159980000000000011e+01
8.460790000000000077e+01
1.383060000000000045e+01
2.244440000000000168e+01
6.896709999999999674e+00
8.352009999999999934e+00
5.863660000000000316e+00
2.679170000000000051e+00
1.079549999999999983e+02
1.188289999999999935e+02
2.401869999999999905e+01
9.865330000000000155e+00
1.518820000000000059e+00
3.378730000000000189e+01
1.017220000000000013e+01
4.406729999999999592e+00
1.424329999999999963e+01
5.059849999999999959e+00
1.119340000000000046e+01
5.665299999999999869e+01
1.174730000000000052e+00
1.607809999999999961e+00
1.902639999999999887e+01
8.912860000000000227e+00
1.610859999999999959e+00
1.509019999999999939e+01
3.618180000000000174e+00
7.869939999999999714e+00
1.549719999999999986e+00
1.998110000000000053e+00
4.585139999999999993e+00
7.519180000000000419e+00
6.908379999999999654e+01
1.982350000000000056e+00
1.005700000000000038e+01
1.370279999999999987e+01
7.211570000000000036e+00
1.830839999999999890e+01
4.457659999999999734e+00
1.469229999999999947e+01
1.395509999999999984e+01
1.835519999999999996e+01
2.575229999999999908e+00
6.974779999999999980e+00
4.785780000000000034e-01
2.446590000000000042e+00
5.491220000000000212e+00
7.777529999999999610e+00
2.307839999999999847e+01
1.096530000000000005e+00
1.189879999999999960e+01
2.098800000000000221e+00
7.789520000000000444e+00
4.965699999999999648e+01
2.823630000000000084e+00
1.108360000000000012e+00
1.274639999999999995e+00
2.052580000000000027e+01
3.619369999999999976e+00
8.859410000000000451e+00
1.763939999999999841e+01
1.269389999999999930e+02
3.108709999999999862e+00
3.310400000000000009e+00
8.126400000000000290e+00
1.599590000000000067e+00
6.383720000000000283e+00
3.778919999999999835e+00
8.865080000000000737e+00
3.382420000000000204e+00
6.829989999999999561e+00
2.422520000000000095e+01
1.908520000000000039e+01
6.611810000000000187e+00
1.397220000000000084e+01
1.984529999999999905e+00
5.968520000000000181e+01
5.860560000000000436e+00
9.459099999999999397e+00
8.657469999999999999e+00
1.572820000000000107e+02
4.249460000000000015e+00
1.281240000000000023e+01
2.457890000000000086e+01
2.077929999999999922e+01
5.470479999999999876e+01
2.830529999999999990e+00
4.499150000000000205e+00
2.854420000000000179e+00
1.434710000000000036e+02
2.126469999999999860e+00
9.961119999999999308e+00
6.505740000000000300e+00
3.291910000000000025e+01
5.147560000000000002e+01
1.409499999999999975e+00
1.089349999999999952e+01
9.182770000000000099e-01
2.720180000000000042e+00
8.700599999999999667e+00
1.379269999999999996e+01
1.525520000000000032e+01
1.091999999999999993e+01
3.065629999999999882e+02
2.954320000000000057e+00
2.315370000000000150e+00
1.959359999999999857e+01
7.144050000000000011e+00
8.306770000000000209e+00
9.060300000000000020e-01
2.027590000000000003e+00
2.816679999999999851e+01
4.969079999999999941e+00
2.903359999999999985e+01
4.638210000000000122e+01
3.920539999999999914e+00
5.037930000000000241e+00
1.617820000000000036e+00
3.538839999999999986e+00
2.046190000000000175e+00
8.162409999999999943e-01
1.356430000000000025e+00
1.229199999999999982e+01
9.642179999999999751e+00
6.400079999999999991e+00
7.888880000000000337e+00
7.551309999999999967e+00
5.458750000000000213e+00
3.087910000000000110e+01
3.493370000000000175e+01
3.856559999999999988e+00
5.552240000000000286e+00
5.319069999999999965e+00
3.272710000000000008e+00
7.668829999999999814e+00
5.591829999999999856e-01
1.336960000000000015e+01
3.376149999999999807e+01
8.537959999999999994e+00
3.955669999999999931e+01
4.678589999999999804e+01
1.314939999999999998e+01
1.668489999999999895e+01
1.401640000000000086e+01
1.391929999999999978e+01
2.108370000000000033e+01
5.065899999999999892e+01
1.481540000000000079e+00
2.406080000000000219e+00
1.235479999999999912e+00
3.592229999999999990e+01
1.415720000000000027e+02
7.206809999999999938e+00
1.746239999999999881e+01
9.148680000000000589e+00
6.819509999999999650e+01
4.560459999999999958e+00
4.778900000000000148e+00
1.227139999999999898e+00
1.266520000000000046e+01
1.065349999999999930e+01
1.007830000000000048e+01
5.121159999999999712e+01
2.416280000000000072e+01
3.517569999999999908e+01
3.141259999999999941e+00
6.788009999999999877e+00
1.888860000000000028e+01
2.051769999999999872e+00
6.875320000000000675e+01
3.655870000000000175e+00
1.344739999999999895e+02
2.886420000000000208e+00
2.590380000000000127e+00
6.595839999999999925e+00
1.017190000000000039e+00
5.819250000000000256e+00
3.406270000000000131e+00
4.017809999999999881e+00
1.128459999999999930e+01
2.418719999999999981e+00
2.002229999999999954e+00
1.507619999999999960e+00
2.731399999999999828e+00
2.393199999999999861e+01
2.367889999999999873e+01
2.323760000000000048e+01
2.452540000000000120e+01
2.192969999999999970e+02
1.578229999999999933e+01
1.075150000000000006e+01
1.167220000000000013e+01
2.819999999999999840e+00
2.808239999999999981e+01
1.570960000000000001e+01
5.650000000000000355e+00
2.348479999999999990e+01
6.815720000000000312e+01
1.085549999999999926e+01
3.717519999999999936e+00
2.593339999999999979e+00
1.772389999999999910e+00
4.200300000000000367e+00
2.503389999999999915e+01
6.448319999999999652e+01
5.485269999999999868e-01
7.472910000000000252e+01
1.438080000000000069e+01
2.256600000000000161e+00
2.259120000000000061e+01
1.253090000000000082e+01
3.386309999999999931e+00
9.913410000000000721e+00
7.599349999999999739e+01
7.874909999999999854e+00
2.181769999999999854e+01
6.182120000000000282e+00
1.702339999999999876e+01
3.215390000000000015e+01
2.580600000000000005e+00
1.171629999999999949e+00
6.531830000000000247e+00
2.731370000000000076e+00
2.197850000000000037e+01
1.436120000000000019e+01
3.331890000000000018e+00
7.355540000000000411e+00
8.241580000000000794e+00
3.855539999999999878e+01
8.608129999999999171e+00
1.377619999999999933e+01
8.440150000000000430e-02
2.771469999999999878e+00
1.254110000000000014e+01
6.420149999999999579e+00
1.567930000000000046e+00
5.799400000000000333e+00
1.389559999999999995e+01
5.033120000000000260e+01
1.309690000000000021e+00
1.832880000000000065e+00
3.481009999999999938e+00
7.702149999999999608e+00
7.195050000000000523e+01
3.920960000000000001e+00
6.018080000000000318e+00
4.256059999999999732e+00
4.216420000000000279e+00
3.607470000000000176e+00
7.656319999999999482e+01
2.401390000000000136e+00
8.000410000000000466e+00
1.745690000000000097e+01
3.630590000000000117e+01
1.044839999999999991e+00
1.374949999999999939e+01
1.094170000000000087e+01
3.600550000000000139e+00
1.315680000000000121e+02
1.136669999999999980e+01
1.278870000000000040e+01
9.410360000000000724e+00
1.316249999999999964e+01
5.059029999999999916e+00
4.295029999999999681e+00
1.747450000000000114e-01
1.153860000000000063e+01
1.204690000000000083e+01
1.704739999999999922e+00
7.067000000000000171e+00
2.301760000000000161e+01
4.815820000000000078e+01
3.938550000000000040e+01
5.239480000000000359e+00
8.073499999999999233e+00
2.983229999999999826e+00
1.783520000000000039e+01
5.597349999999999604e+00
1.607770000000000010e+01
7.028970000000000162e+00
5.700520000000000032e+00
8.680539999999999923e-01
2.173620000000000019e+01
2.548090000000000188e+00
1.597560000000000091e+00
8.940110000000000001e-01
2.383010000000000161e+01
6.504349999999999632e+00
3.336800000000000210e+00
8.616960000000000264e+01
1.501600000000000046e+00
1.753659999999999997e+00
1.479870000000000019e+00
2.510020000000000095e+01
1.175099999999999945e+01
7.771370000000000111e+00
4.850030000000000285e+01
4.358989999999999809e-01
1.313700000000000045e+01
3.912930000000000064e+01
6.418339999999999712e+00
3.856450000000000156e+00
2.592730000000000246e+02
2.345530000000000115e+00
3.872490000000000236e+02
2.798760000000000048e+01
5.657540000000000191e+01
2.226129999999999853e+01
1.148889999999999922e+01
5.071959999999999980e+01
4.387290000000000134e+00
2.317070000000000185e+00
3.961769999999999925e+01
8.302949999999999164e+00
4.380600000000000271e+00
1.771170000000000044e+01
1.324099999999999966e+02
3.828289999999999971e+00
8.090399999999999814e-01
2.724720000000000031e+00
1.306670000000000087e+01
2.003190000000000026e+01
8.715419999999999945e+00
1.779439999999999911e+00
5.892860000000000298e+01
6.256859999999999644e+00
3.541310000000000180e+00
3.440389999999999837e+00
1.366990000000000123e+02
6.405710000000000015e+00
6.016079999999999650e+00
8.388010000000000188e-01
1.088510000000000089e+00
7.918330000000000091e+00
9.165020000000000167e+00
9.975649999999999906e+00
2.343960000000000043e+00
2.392329999999999846e+00
4.928460000000000285e+00
1.538170000000000037e+01
2.088410000000000011e+01
8.754300000000000637e+00
4.742589999999999861e+00
2.838500000000000156e+01
1.885999999999999899e+00
4.014770000000000394e+00
1.040819999999999936e+02
3.351220000000000088e+00
2.959919999999999973e+01
2.744760000000000133e+01
2.830389999999999873e+01
9.866580000000000794e+00
7.794340000000000046e+00
1.692770000000000152e+01
3.791650000000000187e+00
2.779350000000000165e+01
1.694020000000000081e+01
2.358830000000000027e+01
2.173039999999999861e+00
1.580780000000000074e+00
2.673620000000000108e+00
1.359250000000000114e+02
1.517170000000000130e+02
3.474629999999999885e+00
3.656200000000000117e+00
2.115949999999999989e+02
3.549529999999999852e+00
2.023069999999999879e+01
1.325199999999999934e+00
2.000450000000000017e+01
2.033840000000000003e+01
4.715729999999999755e+00
5.891870000000000118e+01
6.132600000000000273e-01
9.821830000000000283e-01
2.268400000000000194e+00
8.369469999999999688e-02
8.928509999999999280e+00
4.147439999999999571e+00
2.228119999999999834e+01
9.381389999999999674e+00
1.432220000000000049e+01
7.012010000000000076e+00
2.226930000000000121e+01
2.758879999999999999e+00
1.791400000000000148e+01
1.264699999999999935e+00
3.847430000000000128e+00
2.727440000000000087e+00
5.759089999999999598e+00
3.063489999999999824e+01
2.621189999999999909e+00
2.051639999999999908e+00
3.187730000000000175e+01
4.071880000000000166e+01
1.452230000000000132e+02
5.565429999999999922e+01
1.988820000000000032e+00
1.646379999999999955e+00
3.410540000000000127e+00
2.201239999999999863e+00
7.490210000000000257e+00
6.155260000000000176e+00
9.176370000000000360e-01
3.031060000000000088e+00
6.055850000000000399e+00
2.959029999999999916e+01
3.562980000000000036e+00
6.847190000000000332e+00
4.304160000000000430e+00
4.620260000000000034e+00
7.191469999999999807e+00
2.466649999999999920e+01
1.064020000000000010e+01
9.832170000000000076e-01
1.058220000000000027e+01
7.484390000000000498e+01
7.559859999999999580e+00
1.636730000000000018e+00
1.243919999999999959e+01
2.709529999999999994e+00
2.493110000000000159e+00
9.347070000000000434e+00
3.011599999999999966e+01
2.399210000000000065e+00
2.721010000000000151e+00
4.167480000000000295e+00
2.811280000000000001e+01
7.475670000000000037e+00
4.386679999999999779e+01
4.760740000000000194e+00
8.661429999999999296e+00
1.864959999999999951e+01
2.331109999999999793e+00
1.479660000000000082e+02
6.540690000000000115e-01
8.320140000000000313e+00
4.216530000000000200e+01
5.718750000000000000e+00
3.130149999999999988e+00
5.352059999999999818e+00
8.683250000000000135e-01
1.499419999999999931e+01
5.314309999999999867e+00
7.669610000000000127e+01
1.057569999999999899e+00
3.216639999999999944e+00
1.649960000000000093e+02
4.527210000000000178e+00
1.482450000000000045e+01
4.004019999999999868e+01
7.600190000000000623e+01
4.198550000000000182e+01
2.209280000000000044e+01
1.222289999999999992e+02
1.116310000000000002e+01
2.562369999999999948e+01
2.012420000000000098e+00
2.573479999999999990e+00
4.568019999999999747e+00
1.297639999999999993e+01
6.721899999999999764e+00
3.244050000000000011e+01
4.959459999999999980e+01
1.972499999999999920e+00
3.265699999999999932e+02
7.729449999999999932e+01
1.967489999999999961e+00
3.255539999999999878e+01
5.304630000000000400e+00
2.899070000000000036e+00
3.179089999999999971e+00
6.243940000000000268e+00
3.253899999999999793e+00
4.694860000000000255e+00
6.965959999999999930e+00
2.814020000000000188e+00
1.414020000000000055e+00
7.801409999999999734e-01
1.281750000000000078e+01
2.750209999999999866e+01
3.671260000000000190e+00
1.189530000000000030e+02
1.126020000000000021e+00
5.356099999999999639e+00
6.440220000000000056e+00
5.540790000000000326e+00
1.001960000000000051e+01
5.256020000000000358e+00
1.250089999999999968e+01
3.009530000000000172e+01
1.654809999999999945e+02
4.442770000000000330e+00
9.780570000000000164e+01
5.211599999999999788e+00
7.978010000000000268e+00
6.024680000000000035e+00
6.515680000000000360e-01
3.707130000000000081e+01
1.015770000000000017e+01
1.685950000000000060e+01
3.549859999999999793e+00
3.960989999999999789e+00
2.571649999999999991e+00
7.766700000000000159e+00
5.362029999999999852e+00
2.341159999999999908e+00
2.811210000000000164e+01
6.543149999999999800e+00
2.886890000000000178e+00
1.266740000000000066e+01
1.558169999999999966e+01
6.459569999999999368e+01
2.805250000000000021e+00
3.216360000000000241e+01
5.489010000000000389e+00
8.651839999999999975e+00
3.478209999999999802e+00
7.323190000000000310e+00
3.092639999999999834e+00
1.659510000000000041e+00
7.272820000000000285e+00
1.368169999999999931e+01
1.224499999999999922e+00
5.074690000000000367e+00
3.246210000000000040e+00
2.591400000000000148e+00
4.080100000000000193e+01
3.608379999999999921e+00
7.419940000000000424e+00
2.678129999999999882e+02
1.848009999999999931e+00
6.077629999999999910e+01
4.685209999999999653e+00
3.641579999999999817e+00
2.747599999999999909e+01
1.360019999999999918e+01
1.032829999999999915e+00
4.221829999999999750e+00
3.560859999999999914e+00
1.903300000000000125e+01
8.271850000000000591e+00
8.154970000000000496e+00
1.733930000000000149e+01
5.855699999999999683e+00
5.149320000000000164e+01
2.028810000000000002e+01
3.005529999999999902e+01
2.512369999999999948e+01
1.989540000000000086e+00
2.443830000000000169e+00
7.569700000000000095e+00
1.891659999999999897e+01
6.800169999999999604e+00
6.651399999999999757e+00
9.764369999999999550e+01
5.965200000000000280e+00
3.782770000000000188e+00
2.902590000000000003e+00
8.142160000000000508e+00
2.138790000000000191e+00
1.861329999999999885e+01
1.520440000000000014e+00
2.472550000000000026e+00
3.096440000000000126e+01
2.517799999999999816e+00
1.744909999999999961e+00
2.333849999999999980e+01
1.987300000000000111e+01
1.097599999999999909e+00
8.078609999999999403e+00
2.271869999999999834e+00
2.698440000000000172e+00
1.967270000000000074e+00
2.126440000000000108e+00
6.441370000000000040e+00
2.876729999999999787e+00
9.328409999999999869e+00
2.379869999999999930e+00
4.303099999999999881e+01
9.910790000000000433e+00
5.797620000000000218e+00
4.696500000000000341e+00
3.211489999999999956e+00
7.138429999999999609e+00
3.989269999999999872e+00
4.231430000000000291e+01
4.509340000000000259e+01
4.987040000000000362e+00
1.019449999999999967e+01
4.815279999999999561e+00
1.697379999999999995e+02
7.288510000000000266e-01
3.633689999999999998e+01
7.968070000000000164e+01
9.349660000000000082e+00
3.660470000000000113e+00
5.535280000000000200e+00
2.841130000000000067e+01
1.482760000000000034e+01
3.481469999999999914e+02
1.377449999999999974e+01
2.481579999999999941e+01
1.546529999999999916e+02
9.423919999999999675e+01
6.037749999999999950e+00
3.172590000000000021e+00
3.091169999999999973e+01
1.665909999999999869e+01
6.863879999999999981e+00
3.856970000000000010e+00
1.401010000000000089e+00
1.186969999999999992e+01
1.491889999999999938e+00
7.436399999999999899e+00
4.280359999999999943e+00
5.329909999999999926e+00
2.885549999999999837e+00
1.013959999999999972e+01
3.861269999999999669e+01
9.987059999999999604e+00
3.967249999999999943e+01
1.271889999999999930e+02
7.407229999999999848e+01
1.047429999999999950e+02
1.494720000000000084e+02
3.051340000000000163e+00
2.092869999999999919e+01
4.056650000000000311e+00
3.382909999999999684e+01
4.280100000000000016e+00
5.155459999999999710e+00
1.709979999999999833e+01
1.469880000000000031e+01
1.463500000000000023e+00
8.233370000000000744e+00
4.084190000000000431e+00
2.544200000000000017e+01
2.220619999999999816e+00
4.629619999999999891e+01
2.383999999999999986e+01
1.348780000000000001e+01
1.624339999999999895e+00
1.854420000000000002e+01
1.346570000000000000e+01
4.972679999999999723e+01
1.344359999999999999e+01
2.952459999999999862e+00
6.161249999999999716e+01
3.976989999999999803e+00
8.910140000000000171e+00
3.242830000000000101e+00
6.039320000000000022e+00
8.673860000000000525e+01
1.501379999999999937e+00
2.906569999999999876e+00
8.445220000000000837e+00
1.787349999999999994e+01
5.811880000000000379e+00
3.328120000000000189e+00
1.838349999999999929e+00
1.915210000000000079e+00
3.662279999999999980e+00
2.996249999999999858e+01
3.890829999999999789e+00
2.613789999999999836e+00
2.345189999999999841e+01
2.830110000000000170e+01
3.832860000000000156e+01
1.616199999999999903e+01
2.543690000000000140e+01
4.971269999999999811e+01
1.721619999999999928e+00
1.434789999999999921e+01
2.882610000000000028e+01
2.314470000000000027e+01
1.262330000000000041e+01
4.616279999999999717e+00
1.198189999999999955e+01
9.829660000000000508e+00
4.816920000000000091e-01
4.403660000000000352e+00
4.513819999999999943e+00
9.211729999999999308e+00
2.152980000000000160e+01
1.822429999999999950e+01
2.479499999999999815e+00
2.750090000000000146e+00
6.095140000000000002e-01
1.947350000000000136e+01
1.080579999999999963e+01
9.320000000000000284e+00
1.228909999999999947e+01
1.056959999999999900e+00
6.334310000000000329e+00
1.957980000000000054e+00
4.558670000000000222e+00
3.231320000000000192e+01
1.936120000000000019e+01
2.430300000000000082e+01
1.254289999999999905e+00
7.417449999999999477e+01
3.804610000000000269e+01
9.607499999999999929e-01
2.325880000000000081e+01
2.537720000000000198e+00
1.379669999999999952e+01
2.860879999999999868e+00
1.987730000000000175e+01
2.812650000000000006e+01
4.158520000000000216e+00
7.990879999999999761e+00
1.354149999999999920e+01
9.475900000000000434e-01
3.046159999999999979e+00
3.074590000000000156e+00
6.722669999999999924e+00
6.289489999999999981e+01
2.556179999999999897e+00
5.158820000000000405e+00
1.451319999999999943e+00
4.054330000000000211e+00
1.705699999999999994e+00
9.279749999999999943e+01
4.195570000000000133e-01
1.281639999999999979e+01
1.681650000000000134e+01
2.930000000000000160e+00
2.056150000000000144e+00
2.640500000000000114e+01
5.367420000000000080e+00
6.904309999999999548e+01
5.957539999999999836e+00
6.739819999999999922e+00
1.246340000000000003e+01
1.908559999999999945e+02
1.068560000000000088e+01
4.914310000000000400e+00
3.313810000000000144e+00
9.806340000000000501e+00
1.436830000000000052e+00
2.938350000000000151e+01
8.684519999999999129e+00
5.607980000000000409e+00
4.447350000000000136e+00
1.748899999999999864e+02
1.217090000000000005e+00
7.064720000000000333e+00
3.447649999999999881e+00
3.964519999999999822e+00
2.200280000000000058e+01
5.066410000000000302e+00
3.782699999999999818e+01
1.805819999999999936e+01
4.131479999999999819e+00
1.480949999999999989e+01
2.748839999999999861e+01
5.377139999999999809e+00
4.028089999999999726e+00
2.153610000000000113e+01
1.354340000000000011e+01
3.860360000000000014e+01
3.576690000000000147e+00
1.147630000000000017e+01
4.432229999999999670e+00
2.555890000000000128e+01
1.541130000000000111e+00
1.351449999999999996e+01
4.414839999999999876e+00
2.798939999999999984e+00
7.737940000000000040e+00
5.026970000000000383e+00
1.396610000000000014e+02
3.493189999999999795e+00
1.179519999999999946e+01
2.227430000000000021e+01
3.000399999999999956e+00
1.918270000000000053e+01
9.745070000000000121e+00
6.575470000000000148e+00
1.343480000000000008e+00
1.618290000000000006e+01
4.895019999999999927e-01
1.381630000000000109e+02
9.093329999999999913e+00
4.719979999999999620e+00
8.221420000000000172e+00
2.656269999999999953e+01
3.818990000000000151e+01
9.411799999999999500e+00
2.227629999999999999e+00
1.185089999999999932e+01
8.795109999999999317e+00
1.888210000000000122e+01
6.526059999999999661e+01
9.573209999999999553e+00
1.080700000000000038e+01
7.196320000000000050e+00
5.162299999999999756e+01
3.914919999999999956e+00
6.060640000000000249e+00
2.171750000000000114e+01
2.537230000000000096e+00
2.471829999999999927e+01
6.120969999999999800e+01
9.744130000000000180e+00
1.892430000000000057e+00
7.211100000000000065e+00
1.912549999999999883e+01
6.249909999999999854e+01
1.884929999999999950e+01
3.723790000000000155e+00
3.759020000000000294e+01
4.481819999999999915e+00
5.088839999999999719e+01
1.916830000000000034e+00
6.197180000000000355e+00
4.303670000000000329e+00
7.236539999999999750e+00
4.158949999999999925e+00
3.375440000000000218e+00
1.603379999999999939e+01
2.232969999999999899e+01
5.837839999999999918e+00
4.381280000000000285e+00
4.375930000000000319e+01
1.877650000000000041e+00
3.597319999999999851e+00
5.170609999999999928e+00
1.202950000000000053e+01
5.382509999999999906e+00
1.041230000000000011e+01
1.491070000000000029e+01
8.748910000000000409e+00
3.696200000000000152e+00
5.567120000000000068e+00
8.928960000000000008e+00
1.134200000000000017e+02
1.402570000000000094e+00
4.180530000000000079e+00
3.818280000000000118e+00
8.832240000000000535e+00
2.253620000000000090e+01
3.563810000000000144e+01
1.189029999999999987e+01
5.290070000000000050e+00
6.317149999999999821e+00
9.826190000000000202e-01
1.342120000000000068e+01
5.943900000000000183e+00
1.336200000000000045e+02
3.372070000000000078e+01
5.358990000000000364e+00
1.739580000000000126e+01
1.958360000000000056e+01
4.759559999999999569e+00
1.019490000000000007e+00
1.179180000000000028e+01
3.750869999999999926e+00
1.616509999999999891e+01
3.220050000000000079e+00
6.537069999999999936e+00
2.571549999999999780e+00
5.247779999999999667e+00
2.086069999999999869e+00
5.326399999999999579e+00
5.188850000000000051e+01
3.649900000000000144e+00
3.074660000000000171e+00
9.227729999999999322e+00
2.351810000000000116e+02
1.755709999999999837e+01
6.778600000000000136e+01
1.037819999999999965e+01
9.864290000000000447e+00
9.310119999999999507e+00
2.071169999999999956e+00
6.355400000000000382e+00
1.086340000000000039e+01
6.292660000000000053e+01
8.661170000000000258e+00
1.023499999999999943e+01
1.145380000000000065e+00
1.725240000000000151e+01
1.345759999999999934e+01
5.840559999999999974e+01
2.566159999999999997e+01
1.410619999999999941e+01
1.035859999999999914e+01
7.861580000000000013e+00
8.028800000000000381e+00
2.845880000000000187e+00
2.154090000000000060e+00
4.448610000000000397e+00
1.073760000000000048e+01
9.364940000000000708e+00
5.385459999999999781e+01
1.144560000000000066e+01
3.762869999999999937e+00
2.770420000000000105e+00
1.325070000000000014e+01
1.537130000000000107e+00
1.019650000000000034e+02
5.754929999999999879e+00
3.524210000000000065e+00
1.520329999999999959e+00
1.424630000000000063e+00
2.669890000000000096e+00
2.192810000000000148e+00
9.261559999999999349e+00
4.596990000000000265e+01
1.070609999999999928e+01
4.626689999999999969e+00
2.393600000000000172e+00
6.752030000000000420e+00
3.017459999999999809e+00
5.422670000000000101e+00
1.003880000000000017e+01
1.381910000000000061e+01
7.140150000000000219e+00
3.426499999999999773e+02
3.668010000000000304e+01
3.422789999999999822e+01
8.631449999999999534e+01
1.646670000000000078e+00
6.362239999999999895e+01
2.363620000000000054e+00
1.441929999999999978e+01
8.207160000000000366e+01
1.996859999999999857e+01
7.628000000000000114e+00
9.483840000000000714e+00
3.249140000000000139e+00
9.240640000000000853e+00
1.886730000000000018e+01
1.454599999999999937e+01
1.452979999999999983e+01
2.019359999999999822e+00
1.625230000000000175e+01
4.210360000000000014e+01
1.191370000000000040e+00
1.879850000000000136e+02
5.007950000000000124e+00
5.609530000000000349e+00
3.433440000000000047e+00
4.538770000000000415e+00
1.056189999999999962e+01
9.598129999999999384e+00
1.935729999999999862e+01
3.373130000000000184e+00
1.340260000000000007e+00
1.318079999999999963e+01
6.369010000000000282e+00
1.496959999999999980e+01
1.969540000000000068e+00
1.239189999999999969e+01
1.332740000000000080e+01
1.040019999999999945e+00
3.177840000000000131e+01
6.648439999999999905e+00
7.234070000000000000e+00
3.723960000000000150e+02
3.683170000000000055e+00
1.036450000000000093e+00
5.831439999999999735e+00
2.298810000000000020e+00
1.458200000000000074e+01
1.845919999999999916e+01
1.085360000000000014e+02
1.260580000000000069e+02
4.872230000000000061e+00
2.499399999999999977e+01
4.003809999999999647e+00
3.163120000000000154e+00
2.891519999999999868e+01
3.083660000000000068e+00
5.213339999999999641e+00
1.059120000000000061e+01
5.217439999999999856e+01
1.285379999999999967e+01
1.048570000000000002e+00
6.303090000000000082e+00
1.399869999999999948e+00
2.404490000000000016e+00
5.860479999999999734e+01
3.860479999999999734e+01
6.740520000000000067e+00
2.218929999999999847e+00
1.576440000000000063e+00
1.214630000000000010e+01
1.627310000000000034e+00
3.415449999999999875e+00
1.017910000000000004e+01
7.613969999999999905e-01
4.748079999999999856e+00
4.132200000000000095e+00
7.001979999999999649e+00
4.429199999999999804e+00
8.036559999999999704e+00
2.931040000000000134e+01
1.691990000000000105e+00
3.829159999999999897e+00
3.556589999999999918e+00
2.814979999999999905e+01
4.972529999999999895e+00
6.732219999999999871e+00
4.862940000000000040e+00
9.448449999999999349e+00
2.543219999999999814e+00
1.483959999999999946e+00
4.488179999999999836e+00
1.347600000000000087e+01
1.175590000000000046e+01
2.513260000000000005e+01
2.419329999999999981e+00
6.842399999999999594e+00
1.924070000000000036e+01
1.775880000000000081e+01
1.944159999999999968e+02
3.547990000000000066e+01
5.604180000000000383e+00
7.596029999999999838e+00
2.868590000000000195e+00
7.173980000000000246e+01
2.880100000000000104e+00
8.117399999999999949e+00
8.292139999999999844e+00
1.076580000000000048e+01
4.122309999999999697e+00
1.353389999999999986e+02
8.113630000000000564e+00
1.182299999999999907e+00
6.919370000000000687e+01
1.081520000000000037e+00
1.325399999999999956e+01
2.623679999999999790e+00
2.317609999999999948e-01
5.640240000000000364e+00
1.034290000000000020e+01
1.069559999999999955e-01
7.983999999999999986e+00
7.696579999999999977e+00
2.387389999999999901e+00
1.646220000000000017e+00
4.592719999999999914e+00
3.036139999999999972e+01
1.127159999999999940e+01
3.384909999999999997e+01
4.252830000000000332e+00
5.678950000000000387e+00
5.352280000000000371e+00
8.438629999999999853e+00
2.006409999999999805e+00
9.841580000000000439e+00
5.387769999999999726e+00
4.953700000000000436e+00
9.986819999999999808e+00
1.216600000000000037e+01
2.959090000000000220e+00
6.709730000000000416e+00
2.348230000000000075e+02
1.304700000000000060e+01
3.863480000000000025e+00
8.465670000000000073e+01
2.927900000000000169e+00
2.120399999999999920e+02
3.458429999999999893e+00
4.486810000000000187e+00
1.012689999999999912e+01
2.486139999999999795e+00
7.904340000000000366e+00
3.592350000000000154e+00
1.740909999999999869e+01
1.879990000000000094e+01
1.482130000000000081e+01
1.092719999999999914e+01
8.119139999999999802e+00
2.167100000000000026e+00
1.035829999999999984e+02
1.001749999999999918e+00
2.624389999999999779e-01
6.893449999999999989e+01
3.940859999999999808e+00
3.746690000000000254e+01
2.429110000000000014e+01
2.126180000000000181e+00
5.036359999999999815e+01
2.164059999999999917e+01
2.265810000000000102e+00
9.237220000000000653e+01
2.636270000000000113e+00
6.423020000000000174e+00
1.868420000000000130e+02
3.513290000000000024e+00
1.409099999999999930e+01
9.928960000000000008e+00
4.008980000000000210e+00
6.044330000000000425e+00
3.297190000000000065e+00
1.602060000000000040e+00
8.810219999999999274e+00
4.533540000000000347e+00
8.640620000000000189e+00
1.822309999999999874e+01
1.580509999999999948e+01
2.194339999999999957e+00
2.711510000000000087e+00
4.446410000000000196e+01
2.154830000000000112e+01
3.902449999999999974e+00
2.044279999999999973e+02
1.027839999999999954e+01
4.217480000000000118e+00
1.126779999999999893e+00
1.897410000000000041e+00
8.683780000000000143e+01
9.930870000000000530e+00
3.153890000000000082e+00
2.952879999999999949e+00
9.244260000000000588e+00
5.821790000000000020e+01
9.352110000000000145e-01
2.538499999999999979e+00
2.149649999999999839e+00
6.565279999999999916e+01
7.771029999999999660e+00
4.232850000000000001e+00
4.031749999999999723e+00
4.777999999999999581e+00
9.680450000000000443e+00
8.759829999999999561e-01
2.877629999999999910e+00
7.432200000000000273e+01
1.381850000000000023e+01
1.626260000000000039e+00
2.028770000000000184e+00
2.292460000000000164e+00
2.414930000000000021e+00
1.217900000000000027e+01
3.686730000000000018e+01
1.738220000000000043e-01
4.076939999999999742e+01
1.396940000000000071e+00
7.291439999999999699e+00
2.669080000000000119e+00
1.074130000000000074e+01
1.145320000000000071e+01
6.410700000000000287e+00
3.411179999999999879e+00
5.633009999999999629e+00
1.691720000000000113e+01
1.923429999999999973e+00
1.090980000000000061e+01
5.002620000000000289e+00
8.404279999999999973e+00
2.148209999999999980e+02
8.410769999999999413e+00
1.098300000000000054e+00
1.963400000000000034e+01
1.042359999999999953e+00
2.129179999999999851e+00
1.432879999999999932e+00
6.447879999999999612e+00
1.925059999999999860e+01
1.086190000000000033e+01
2.797950000000000159e+01
7.252290000000000347e+00
2.237430000000000163e+01
1.218859999999999957e+02
1.629169999999999874e+01
1.456409999999999982e+00
3.036300000000000221e+00
5.340820000000000078e+01
4.319989999999999775e+00
2.663400000000000212e+00
1.668619999999999948e+01
8.352319999999999744e-01
1.347910000000000075e+01
1.602719999999999922e+00
5.560819999999999652e+00
3.128259999999999863e+01
1.327419999999999902e+02
7.838280000000000314e+01
1.992420000000000080e+00
2.860219999999999985e+01
1.875660000000000105e+00
1.108859999999999957e+00
1.406530000000000058e+00
1.569639999999999986e+02
2.709880000000000067e+01
8.985490000000000421e+00
1.252429999999999932e+00
1.582549999999999990e+01
5.616489999999999538e-01
1.042440000000000033e+00
2.449830000000000041e+01
5.935540000000000305e+01
7.550379999999999647e+00
3.149500000000000099e+01
3.222459999999999880e+00
4.487989999999999924e+01
4.421090000000000408e+00
5.390159999999999840e+00
2.773170000000000002e+01
8.446009999999999351e+00
3.009609999999999985e+01
2.638110000000000177e+00
1.132360000000000078e+01
2.217970000000000219e+00
9.667650000000000077e+00
4.660849999999999937e+00
1.128039999999999932e+00
3.564669999999999783e-01
7.405369999999999564e+00
1.570079999999999920e+01
9.768719999999999626e-01
1.872990000000000066e+01
9.593489999999999895e+01
4.184109999999999729e+01
1.139540000000000042e+01
1.994150000000000089e+00
8.032149999999999679e+00
2.549539999999999917e+00
3.384090000000000042e+00
2.344899999999999984e+00
5.197560000000000180e+00
1.342289999999999983e+00
7.236720000000000041e+00
1.807129999999999903e+00
1.662580000000000169e+01
6.511539999999999395e+01
3.491610000000000014e+01
1.478069999999999995e+00
7.336549999999999905e+00
9.590999999999999526e-01
4.656389999999999674e+01
2.736919999999999931e+01
1.173419999999999952e+01
4.887090000000000184e-02
9.267229999999999634e+00
5.117229999999999990e+01
4.109469999999999956e+00
9.986820000000000164e+01
6.738640000000000185e+00
8.386820000000000164e+00
3.100019999999999953e+01
7.828839999999999577e+01
2.276040000000000063e+01
4.264089999999999825e-01
9.901170000000000249e-01
2.517229999999999990e+01
6.536389999999999922e+00
5.215449999999999875e+01
8.208959999999999591e-01
1.051010000000000000e+00
5.296410000000000196e+01
2.490559999999999885e+00
7.074340000000000073e-01
2.814210000000000100e+00
8.486660000000000537e+00
5.162530000000000285e+01
2.001729999999999876e+01
7.592259999999999565e+00
5.519770000000000287e+00
2.569249999999999901e+01
2.536919999999999842e+00
3.076529999999999987e+00
5.678619999999999557e+00
1.329989999999999917e+01
3.895170000000000243e+01
1.096009999999999929e+00
3.957370000000000232e+01
1.935249999999999915e+01
5.237009999999999721e-01
2.341089999999999893e+00
1.770820000000000149e+01
1.851429999999999909e+00
9.123369999999999536e-01
1.240879999999999983e+00
4.504599999999999937e+00
2.516059999999999874e+01
5.348399999999999821e+00
4.507810000000000095e+00
4.376339999999999897e+00
1.030390000000000050e+01
3.741319999999999979e+00
5.841660000000000075e+00
1.792920000000000158e+01
1.205920000000000059e+01
1.087190000000000012e+01
1.212160000000000082e+01
2.519589999999999996e+00
1.686730000000000018e+01
1.920060000000000144e+01
1.391650000000000054e+00
1.645129999999999981e+01
5.158310000000000173e+00
9.397950000000000470e-01
3.590640000000000214e+02
9.920719999999999317e+00
1.868609999999999971e+01
1.812320000000000064e+01
3.542829999999999924e+00
1.108859999999999957e+01
9.370449999999999946e+00
3.117480000000000029e+00
3.647950000000000159e+02
1.774340000000000028e+00
3.944770000000000110e+00
3.924200000000000159e+02
1.446029999999999927e+00
1.646840000000000082e+00
2.310140000000000082e+00
4.103600000000000136e+00
2.605780000000000207e+00
4.774549999999999983e+01
2.548389999999999844e+01
5.267800000000000260e+00
1.166130000000000111e+00
2.712089999999999890e+00
2.251539999999999875e+00
5.281049999999999756e+01
2.860339999999999883e+00
3.299110000000000298e+01
1.773339999999999916e+00
6.478570000000000162e-01
1.979039999999999910e+00
1.139680000000000071e+01
3.002349999999999852e+00
7.118210000000000370e+00
6.669690000000000119e+00
1.609569999999999945e+00
1.067409999999999926e+01
4.952530000000000143e+01
8.313860000000000028e+00
6.391719999999999624e-01
8.070980000000000487e+00
1.997439999999999927e+01
1.655200000000000005e+00
4.640830000000000233e+00
8.055609999999999715e+00
2.216799999999999926e+01
4.958680000000000199e+00
3.887610000000000010e+00
4.572709999999999830e+00
5.120759999999999934e+01
8.829959999999999809e+01
6.611110000000000042e-01
1.884779999999999944e+01
1.975780000000000092e+00
5.291670000000000540e-01
1.933350000000000080e+01
1.436129999999999995e+01
5.397920000000000051e+00
1.887280000000000157e+01
4.035980000000000123e-01
7.860109999999999708e+00
7.037849999999999717e+00
2.342389999999999972e+00
6.112350000000000172e+00
7.081659999999999400e+01
3.832589999999999719e+01
1.216449999999999960e+02
5.165560000000000151e+00
3.993790000000000173e+00
3.015950000000000131e+00
1.519229999999999947e+01
1.882460000000000022e+01
1.810759999999999925e+00
6.077939999999999454e-01
1.699249999999999972e+01
8.744379999999999598e+00
1.159600000000000009e+01
4.821390000000000065e+00
1.174029999999999951e+01
1.611919999999999931e+01
1.157329999999999970e+00
6.029049999999999798e+00
1.962920000000000087e+01
8.625339999999999918e+01
5.624550000000000161e+00
1.319219999999999970e+01
3.378270000000000106e+00
5.902339999999999698e+00
3.595799999999999841e+01
3.751250000000000284e+01
3.217399999999999949e+01
2.118920000000000137e+00
5.010060000000000180e+00
4.829150000000000276e+00
4.407840000000000202e+01
1.940820000000000078e+01
1.925570000000000004e+00
1.953399999999999892e+01
3.620369999999999777e+01
9.446809999999999263e+00
1.438569999999999993e+01
2.325840000000000174e+01
3.857789999999999964e+01
9.211550000000000793e+00
1.429020000000000046e+01
3.489939999999999820e+00
5.453450000000000131e+01
2.907779999999999809e+00
6.406780000000000364e+00
8.989160000000000039e+00
5.960999999999999632e-01
5.394919999999999938e+00
6.541529999999999845e-01
5.678049999999999820e+00
4.091409999999999769e+01
1.150029999999999930e+01
5.625750000000000028e+00
6.388410000000000366e+00
1.410909999999999975e+01
2.961730000000000196e+00
1.100580000000000069e+01
7.856650000000000134e+00
1.462749999999999995e+00
1.198920000000000030e+01
9.775439999999999685e-01
2.782090000000000174e+00
3.668460000000000054e+00
1.048959999999999937e+01
3.679759999999999920e+00
1.133229999999999960e+00
4.384409999999999918e+00
6.448870000000000324e+00
2.147220000000000084e+01
3.072109999999999985e+01
4.767410000000000259e-01
1.387819999999999965e+01
8.815569999999999595e+01
1.077050000000000018e+01
1.123830000000000062e+01
2.477309999999999945e+01
3.523559999999999803e+01
7.483039999999999914e+00
1.167939999999999934e+01
2.948379999999999779e+00
4.495720000000000027e+01
3.829019999999999868e+02
3.588859999999999939e+00
3.375119999999999898e+00
2.558059999999999778e+00
4.081470000000000375e+00
8.546760000000000801e+00
2.659779999999999944e+01
1.473600000000000065e+01
4.537409999999999854e+01
1.550120000000000076e+01
6.591109999999999580e+00
5.505510000000000126e+00
1.587920000000000087e+01
1.061079999999999934e+01
7.206760000000000055e+00
7.743249999999999744e+00
3.770969999999999800e+01
1.682870000000000132e+01
1.564489999999999936e+00
8.724039999999999395e+01
4.611069999999999780e+00
2.192670000000000030e+01
7.754510000000000014e-01
5.129699999999999704e+00
3.376809999999999867e+00
1.085060000000000002e+01
1.099189999999999934e+01
1.883849999999999980e+01
1.158050000000000068e+01
1.399370000000000047e+01
6.426459999999999617e+00
1.910900000000000043e+00
6.183939999999999770e+00
4.334830000000000183e+00
6.775800000000000267e+00
