# Supplementary material for: Precisely patterned nanofibres made from extendable protein multiplexes
Source: Nat Chem. 2023 Sep 4;15(12):1664–71. doi: 10.1038/s41557-023-01314-x (PMC10695826; doi:10.1038/s41557-023-01314-x)
Supplement: Supplementary file 7 — Protein images, SEC source data and SAXS source data. [file 41557_2023_1314_MOESM7_ESM.zip]

Archive with 25 entries (24 files):
- ExtendedDataFigure1/
- ExtendedDataFigure1/SEC_3o27.zip
- ExtendedDataFigure1/SAXS_3d11_C2_H_exp.txt
- ExtendedDataFigure1/SAXS_3o27_C3_H_exp.txt
- ExtendedDataFigure1/3o27.jpg
- __MACOSX/ExtendedDataFigure1/._3o27.jpg
- ExtendedDataFigure1/SAXS_2o35_C5_H_exp.txt
- ExtendedDataFigure1/SEC_3d11.zip
- ExtendedDataFigure1/SAXS_2d7_C2_H_exp.txt
- ExtendedDataFigure1/3d11.jpg
- __MACOSX/ExtendedDataFigure1/._3d11.jpg
- ExtendedDataFigure1/3o76.jpg
- __MACOSX/ExtendedDataFigure1/._3o76.jpg
- ExtendedDataFigure1/2o35.jpg
- __MACOSX/ExtendedDataFigure1/._2o35.jpg
- ExtendedDataFigure1/SAXS_3d19_C2_H_exp.txt
- ExtendedDataFigure1/SEC_3d19.zip
- ExtendedDataFigure1/SEC_2d7.zip
- ExtendedDataFigure1/SEC_3o76.zip
- ExtendedDataFigure1/3d19.jpg
- __MACOSX/ExtendedDataFigure1/._3d19.jpg
- ExtendedDataFigure1/SEC_2o35.zip
- ExtendedDataFigure1/2d7.jpg
- __MACOSX/ExtendedDataFigure1/._2d7.jpg
- ExtendedDataFigure1/SAXS_3o76_C3_H_exp.txt
