# Supplementary material for: Precisely patterned nanofibres made from extendable protein multiplexes
Source: Nat Chem. 2023 Sep 4;15(12):1664–71. doi: 10.1038/s41557-023-01314-x (PMC10695826; doi:10.1038/s41557-023-01314-x)
Supplement: Supplementary file 7 — Protein images, SEC source data and SAXS source data. [file 41557_2023_1314_MOESM7_ESM.zip › ExtendedDataFigure1/SAXS_3d11_C2_H_exp.txt]

# SAXS profile: number of points = 303, q_min = 0.02014, q_max = 0.24969, delta_q = 0.000760099337748344
# offset = 0.00000000000000, scaling c = 8.38392036481321e-07, Chi = 1.41316671176949
#  q       exp_intensity   model_intensity
0.02014    27.03287000     24.91863516    
0.02090    26.82774300     24.75258439    
0.02166    26.81856400     24.58066220    
0.02242    26.36231600     24.40423152    
0.02318    26.09334000     24.22336093    
0.02395    25.76341800     24.03517976    
0.02471    25.80863000     23.84368277    
0.02547    25.28806800     23.64808402    
0.02623    24.88150600     23.44846186    
0.02699    24.80685700     23.24482368    
0.02775    24.46217100     23.03568983    
0.02851    24.06674800     22.82291111    
0.02927    23.97484600     22.60656018    
0.03003    23.45861900     22.38671073    
0.03079    23.10151600     22.16216549    
0.03155    23.04262300     21.93423962    
0.03231    22.59283500     21.70322141    
0.03307    22.31914400     21.46919985    
0.03383    22.12282800     21.23135161    
0.03459    21.82392900     20.99043620    
0.03535    21.54884400     20.74691746    
0.03611    21.09231600     20.50088234    
0.03687    20.91020300     20.25188061    
0.03763    20.61973400     20.00018759    
0.03839    20.14423800     19.74640945    
0.03915    19.83735200     19.49063337    
0.03991    19.56804800     19.23263431    
0.04067    19.33569500     18.97244204    
0.04143    18.87334200     18.71067482    
0.04219    18.69480000     18.44742145    
0.04295    18.30139100     18.18265733    
0.04371    18.05650200     17.91624007    
0.04447    17.63833300     17.64877058    
0.04523    17.40404500     17.38033119    
0.04599    17.01487800     17.11098734    
0.04675    16.82778300     16.84062387    
0.04751    16.52762800     16.56970587    
0.04827    16.05266300     16.29832681    
0.04903    15.84838900     16.02657881    
0.04979    15.61683600     15.75450435    
0.05055    15.15099700     15.48236550    
0.05131    14.84313100     15.21024831    
0.05207    14.69381300     14.93823245    
0.05283    14.41940100     14.66655381    
0.05359    13.97731200     14.39531974    
0.05435    13.74445500     14.12458167    
0.05511    13.55230800     13.85441949    
0.05587    13.18276500     13.58511353    
0.05663    12.93058300     13.31683158    
0.05739    12.61284700     13.04948292    
0.05815    12.35338300     12.78314000    
0.05891    12.02845900     12.51810161    
0.05967    11.76399700     12.25466115    
0.06043    11.58929700     11.99257436    
0.06119    11.30922400     11.73190890    
0.06195    10.93010800     11.47288506    
0.06271    10.77963500     11.21607719    
0.06347    10.42245000     10.96098271    
0.06423    10.27668600     10.70767260    
0.06499    9.89720400      10.45626003    
0.06575    9.72233000      10.20767041    
0.06651    9.42149000      9.96114150     
0.06727    9.18618400      9.71672716     
0.06803    9.01385500      9.47448141     
0.06879    8.79872300      9.23541892     
0.06955    8.55702000      8.99883752     
0.07031    8.37944500      8.76465700     
0.07107    8.09677300      8.53292558     
0.07183    7.89187700      8.30453685     
0.07259    7.79679700      8.07910563     
0.07335    7.43399100      7.85632163     
0.07412    7.20590500      7.63336817     
0.07488    7.08043000      7.41668629     
0.07564    6.87398100      7.20345045     
0.07640    6.65679300      6.99306578     
0.07716    6.54750200      6.78555924     
0.07792    6.35990300      6.58140367     
0.07868    6.10174400      6.38112343     
0.07944    5.90684400      6.18384368     
0.08020    5.76012300      5.98958767     
0.08096    5.61318300      5.79861648     
0.08172    5.37569400      5.61189626     
0.08248    5.24737800      5.42828420     
0.08324    5.13589900      5.24779411     
0.08400    4.91371500      5.07043842     
0.08476    4.82258600      4.89769568     
0.08552    4.66185900      4.72812290     
0.08628    4.51668900      4.56172738     
0.08704    4.31937400      4.39851550     
0.08780    4.13593100      4.23971348     
0.08856    4.07633100      4.08435310     
0.08932    3.97523400      3.93218737     
0.09008    3.78957700      3.78321373     
0.09084    3.65245700      3.63840140     
0.09160    3.60390900      3.49725222     
0.09236    3.39842900      3.35927515     
0.09312    3.33884200      3.22446159     
0.09388    3.14111600      3.09351111     
0.09464    2.96888100      2.96640971     
0.09540    2.96387700      2.84241743     
0.09616    2.88446000      2.72152048     
0.09692    2.67347300      2.60417356     
0.09768    2.66215900      2.49080893     
0.09844    2.49752000      2.38046169     
0.09920    2.41872300      2.27310869     
0.09996    2.37916600      2.16894913     
0.10072    2.25719400      2.06885372     
0.10148    2.13769700      1.97165625     
0.10224    2.07763000      1.87732814     
0.10300    2.08218400      1.78583967     
0.10376    1.94969100      1.69844143     
0.10452    1.85565100      1.61379974     
0.10528    1.76834800      1.53187407     
0.10604    1.68107400      1.45262724     
0.10680    1.59983200      1.37704898     
0.10756    1.56881000      1.30425222     
0.10832    1.51751400      1.23400303     
0.10908    1.39638800      1.16627030     
0.10984    1.36634100      1.10176311     
0.11060    1.32784400      1.04003689     
0.11136    1.31009700      0.98067093     
0.11212    1.19384700      0.92363032     
0.11288    1.13098300      0.86939952     
0.11364    1.13472700      0.81789921     
0.11440    1.04636900      0.76856386     
0.11516    1.03904600      0.72135727     
0.11592    1.00571700      0.67655467     
0.11668    0.89394400      0.63439646     
0.11744    0.88298700      0.59419151     
0.11820    0.84478800      0.55590638     
0.11896    0.77108900      0.51965277     
0.11972    0.74677400      0.48590865     
0.12048    0.75470000      0.45392271     
0.12124    0.71791800      0.42365327     
0.12200    0.70903500      0.39505701     
0.12276    0.58676200      0.36881955     
0.12352    0.52969600      0.34412243     
0.12428    0.54535600      0.32093048     
0.12504    0.52166900      0.29920907     
0.12580    0.52735400      0.27944935     
0.12656    0.51476400      0.26113179     
0.12732    0.51692900      0.24411585     
0.12808    0.47395100      0.22836838     
0.12884    0.41193500      0.21421020     
0.12960    0.47076100      0.20137943     
0.13036    0.41846000      0.18965302     
0.13112    0.42711500      0.17899751     
0.13188    0.42684600      0.16960667     
0.13264    0.38183500      0.16140551     
0.13340    0.34106600      0.15412375     
0.13416    0.36552200      0.14772946     
0.13492    0.29531000      0.14231304     
0.13568    0.32333400      0.13793031     
0.13644    0.31683700      0.13429173     
0.13720    0.24907600      0.13136818     
0.13796    0.32912100      0.12917902     
0.13873    0.30132700      0.12784505     
0.13949    0.28982900      0.12712226     
0.14025    0.27185900      0.12695490     
0.14101    0.29668200      0.12731611     
0.14177    0.25062300      0.12837199     
0.14253    0.27427100      0.12987075     
0.14329    0.25575500      0.13178007     
0.14405    0.18205000      0.13407698     
0.14481    0.26629400      0.13685218     
0.14557    0.22120300      0.13996698     
0.14633    0.20606800      0.14336497     
0.14709    0.21560800      0.14702452     
0.14785    0.20176400      0.15098231     
0.14861    0.15249800      0.15516912     
0.14937    0.25324400      0.15952790     
0.15013    0.22105600      0.16404124     
0.15089    0.20523500      0.16871276     
0.15165    0.21095700      0.17351313     
0.15241    0.18735100      0.17838975     
0.15317    0.19612300      0.18332669     
0.15393    0.25958900      0.18831162     
0.15469    0.20407800      0.19332386     
0.15545    0.17136700      0.19833372     
0.15621    0.21923800      0.20333045     
0.15697    0.19903700      0.20830212     
0.15773    0.21178500      0.21320351     
0.15849    0.19722900      0.21804275     
0.15925    0.19829900      0.22280884     
0.16001    0.20126100      0.22749053     
0.16077    0.23292200      0.23203683     
0.16153    0.21055600      0.23646559     
0.16229    0.21258900      0.24077336     
0.16305    0.20094900      0.24495487     
0.16381    0.20249500      0.24895397     
0.16457    0.21161700      0.25279165     
0.16533    0.21355000      0.25647889     
0.16609    0.27295500      0.26001187     
0.16685    0.24035100      0.26333370     
0.16761    0.28132800      0.26645635     
0.16837    0.21190500      0.26941053     
0.16913    0.19467200      0.27219410     
0.16989    0.22958000      0.27476134     
0.17065    0.19522200      0.27710315     
0.17141    0.18989700      0.27926550     
0.17217    0.22922200      0.28124788     
0.17293    0.23039200      0.28302427     
0.17369    0.22420100      0.28456153     
0.17445    0.19985600      0.28591888     
0.17521    0.23150100      0.28709557     
0.17597    0.20305000      0.28807989     
0.17673    0.19655700      0.28882139     
0.17749    0.19684500      0.28938901     
0.17825    0.22440400      0.28978664     
0.17901    0.20784800      0.29001855     
0.17977    0.21139800      0.29001184     
0.18053    0.23046700      0.28984741     
0.18129    0.20086500      0.28952524     
0.18205    0.19311800      0.28904459     
0.18281    0.24605100      0.28836873     
0.18357    0.23441700      0.28753791     
0.18433    0.23075600      0.28657086     
0.18509    0.18975700      0.28547149     
0.18585    0.18043800      0.28420768     
0.18661    0.23901700      0.28280538     
0.18737    0.22017100      0.28128758     
0.18813    0.23034700      0.27965909     
0.18889    0.19977100      0.27791017     
0.18965    0.22529300      0.27603289     
0.19041    0.22841800      0.27407040     
0.19117    0.16979300      0.27202518     
0.19193    0.19615200      0.26988095     
0.19269    0.21046300      0.26764704     
0.19345    0.19563100      0.26534484     
0.19421    0.22784500      0.26297982     
0.19497    0.22624800      0.26055706     
0.19573    0.15549100      0.25806514     
0.19649    0.22274900      0.25553198     
0.19725    0.20292700      0.25296057     
0.19801    0.21310000      0.25035385     
0.19877    0.20457500      0.24771409     
0.19953    0.18718300      0.24505183     
0.20029    0.18972200      0.24237350     
0.20105    0.15257600      0.23968441     
0.20181    0.19996700      0.23698697     
0.20257    0.16286500      0.23429175     
0.20333    0.17945200      0.23160098     
0.20409    0.17247600      0.22891744     
0.20485    0.25667200      0.22625170     
0.20561    0.19210600      0.22360430     
0.20637    0.15478000      0.22097977     
0.20713    0.21897700      0.21838125     
0.20789    0.16100300      0.21581492     
0.20865    0.13840800      0.21329600     
0.20941    0.20359000      0.21080952     
0.21017    0.22704200      0.20835858     
0.21093    0.18506100      0.20595868     
0.21169    0.19941800      0.20361610     
0.21245    0.19306300      0.20131965     
0.21321    0.16251100      0.19907189     
0.21397    0.18715000      0.19687890     
0.21473    0.16680800      0.19476347     
0.21549    0.16638500      0.19269954     
0.21625    0.17008700      0.19069025     
0.21701    0.18023200      0.18873927     
0.21777    0.18048800      0.18687302     
0.21853    0.20610800      0.18506595     
0.21929    0.16509800      0.18331850     
0.22005    0.17022200      0.18163197     
0.22081    0.14745500      0.18002932     
0.22157    0.16254100      0.17849465     
0.22233    0.16945400      0.17701964     
0.22309    0.15993500      0.17560314     
0.22385    0.14537300      0.17426333     
0.22461    0.15908300      0.17299843     
0.22537    0.12013300      0.17179088     
0.22613    0.16361100      0.17063956     
0.22689    0.17532800      0.16956197     
0.22765    0.12396700      0.16855249     
0.22841    0.18953200      0.16759708     
0.22917    0.13583600      0.16669591     
0.22993    0.16380100      0.16585696     
0.23069    0.17054900      0.16508371     
0.23145    0.17715200      0.16435864     
0.23221    0.17972500      0.16368096     
0.23297    0.15574000      0.16305246     
0.23373    0.21052300      0.16248643     
0.23449    0.19193400      0.16195971     
0.23525    0.12906100      0.16147272     
0.23601    0.16763800      0.16102618     
0.23677    0.16462300      0.16063047     
0.23753    0.13279700      0.16026815     
0.23829    0.15908500      0.15993613     
0.23905    0.17017400      0.15963238     
0.23981    0.15180800      0.15936641     
0.24057    0.19727200      0.15912831     
0.24133    0.12959900      0.15891289     
0.24209    0.17089000      0.15871757     
0.24285    0.14816200      0.15854203     
0.24361    0.19833200      0.15838569     
0.24437    0.13709300      0.15824106     
0.24513    0.17457800      0.15810639     
0.24589    0.14224900      0.15798426     
0.24665    0.18799600      0.15786906     
0.24741    0.15943900      0.15775786     
0.24817    0.18646200      0.15764873     
0.24893    0.19985200      0.15753838     
0.24969    0.14431500      0.15742544     
