# Supplementary material for: Precisely patterned nanofibres made from extendable protein multiplexes
Source: Nat Chem. 2023 Sep 4;15(12):1664–71. doi: 10.1038/s41557-023-01314-x (PMC10695826; doi:10.1038/s41557-023-01314-x)
Supplement: Supplementary file 7 — Protein images, SEC source data and SAXS source data. [file 41557_2023_1314_MOESM7_ESM.zip › ExtendedDataFigure1/SAXS_3o27_C3_H_exp.txt]

# SAXS profile: number of points = 303, q_min = 0.02014, q_max = 0.24969, delta_q = 0.000760099337748344
# offset = 0.00000000000000, scaling c = 4.19553363976392e-07, Chi = 0.418310472835894
#  q       exp_intensity   model_intensity
0.02014    21.36895600     20.48112296    
0.02090    21.10360500     20.32510969    
0.02166    20.65017200     20.16373908    
0.02242    20.29646800     19.99827173    
0.02318    20.13480600     19.82878016    
0.02395    19.91111200     19.65260254    
0.02471    19.76614000     19.47353952    
0.02547    19.54220900     19.29081118    
0.02623    19.44956000     19.10450040    
0.02699    19.31433200     18.91462788    
0.02775    19.00786800     18.71991743    
0.02851    18.62909100     18.52202107    
0.02927    18.41168400     18.32101854    
0.03003    18.41569000     18.11699013    
0.03079    18.07695000     17.90893280    
0.03155    18.01203500     17.69800928    
0.03231    17.67672800     17.48448108    
0.03307    17.45138700     17.26843944    
0.03383    17.29192200     17.04923335    
0.03459    16.87401800     16.82753032    
0.03535    16.77839800     16.60373232    
0.03611    16.51928800     16.37792923    
0.03687    16.39192100     16.14979918    
0.03763    15.87875400     15.91960817    
0.03839    15.71246400     15.68785313    
0.03915    15.45570500     15.45462334    
0.03991    15.24196800     15.21978969    
0.04067    15.04243800     14.98344173    
0.04143    14.76739700     14.74604953    
0.04219    14.53027700     14.50770300    
0.04295    14.33284200     14.26842927    
0.04371    13.95749700     14.02822692    
0.04447    13.67310400     13.78750510    
0.04523    13.48007700     13.54634582    
0.04599    13.38690000     13.30482411    
0.04675    12.96825600     13.06304629    
0.04751    12.82698800     12.82124140    
0.04827    12.55037400     12.57949964    
0.04903    12.27651500     12.33791008    
0.04979    12.02851500     12.09672441    
0.05055    11.73380400     11.85601662    
0.05131    11.47116000     11.61584201    
0.05207    11.39262600     11.37627769    
0.05283    11.15323500     11.13771062    
0.05359    10.80246800     10.90014929    
0.05435    10.66896100     10.66357017    
0.05511    10.32554900     10.42804766    
0.05587    10.13572700     10.19397583    
0.05663    9.91676400      9.96148694     
0.05739    9.54536100      9.73038793     
0.05815    9.45119800      9.50074486     
0.05891    9.22423100      9.27292049     
0.05967    8.94981100      9.04724310     
0.06043    8.65838100      8.82333371     
0.06119    8.54657400      8.60125202     
0.06195    8.27308100      8.38124688     
0.06271    8.06704300      8.16397766     
0.06347    7.85578700      7.94878976     
0.06423    7.62724300      7.73574294     
0.06499    7.44314800      7.52494458     
0.06575    7.23478600      7.31744447     
0.06651    6.99784500      7.11231504     
0.06727    6.82808000      6.90960018     
0.06803    6.65397500      6.70934373     
0.06879    6.42960100      6.51264674     
0.06955    6.24743400      6.31869582     
0.07031    6.04442200      6.12738147     
0.07107    5.82725400      5.93873904     
0.07183    5.66553300      5.75371106     
0.07259    5.49682500      5.57184620     
0.07335    5.29650300      5.39279386     
0.07412    5.17301800      5.21430476     
0.07488    5.03087800      5.04167772     
0.07564    4.82983900      4.87263400     
0.07640    4.71702400      4.70653129     
0.07716    4.47765100      4.54338408     
0.07792    4.35872600      4.38366168     
0.07868    4.19599200      4.22786152     
0.07944    4.12543700      4.07507600     
0.08020    3.90653100      3.92531430     
0.08096    3.78305900      3.77882007     
0.08172    3.60956500      3.63652546     
0.08248    3.53504400      3.49727361     
0.08324    3.28495800      3.36106496     
0.08400    3.23225000      3.22789908     
0.08476    3.10512400      3.09917431     
0.08552    2.94457000      2.97347734     
0.08628    2.85593700      2.85080078     
0.08704    2.72072900      2.73113671     
0.08780    2.64448500      2.61561695     
0.08856    2.59176000      2.50330141     
0.08932    2.44856600      2.39394596     
0.09008    2.27439400      2.28753570     
0.09084    2.23470000      2.18493855     
0.09160    2.17498600      2.08566685     
0.09236    2.01395000      1.98925777     
0.09312    1.90486700      1.89569085     
0.09388    1.76937800      1.80557339     
0.09464    1.73747700      1.71885966     
0.09540    1.65037300      1.63487653     
0.09616    1.60653200      1.55359882     
0.09692    1.58876100      1.47540453     
0.09768    1.46767400      1.40063441     
0.09844    1.46446000      1.32843894     
0.09920    1.26378700      1.25878556     
0.09996    1.22392700      1.19182751     
0.10072    1.21165500      1.12826377     
0.10148    1.12229500      1.06709655     
0.10224    1.07146000      1.00828981     
0.10300    1.05127100      0.95180684     
0.10376    0.93598300      0.89863347     
0.10452    0.91518600      0.84766477     
0.10528    0.91026900      0.79885626     
0.10604    0.80471500      0.75216583     
0.10680    0.76174900      0.70834204     
0.10756    0.71197400      0.66666599     
0.10832    0.70627500      0.62694261     
0.10908    0.65659500      0.58913512     
0.10984    0.60721800      0.55375593     
0.11060    0.58788900      0.52044094     
0.11136    0.52282300      0.48886187     
0.11212    0.51614700      0.45898015     
0.11288    0.43984700      0.43112611     
0.11364    0.47379400      0.40521328     
0.11440    0.44792100      0.38082081     
0.11516    0.38348500      0.35791010     
0.11592    0.35910100      0.33665324     
0.11668    0.35225700      0.31718754     
0.11744    0.36300000      0.29902287     
0.11820    0.34260000      0.28212428     
0.11896    0.31943200      0.26655047     
0.11972    0.30481600      0.25257970     
0.12048    0.28698600      0.23971263     
0.12124    0.21204800      0.22791010     
0.12200    0.26586500      0.21713169     
0.12276    0.17520200      0.20776284     
0.12352    0.21698000      0.19929261     
0.12428    0.21083600      0.19168835     
0.12504    0.18066500      0.18491788     
0.12580    0.18197900      0.17923213     
0.12656    0.16671300      0.17431759     
0.12732    0.15413800      0.17008579     
0.12808    0.18902600      0.16650773     
0.12884    0.15014000      0.16372607     
0.12960    0.13249700      0.16158257     
0.13036    0.13867500      0.15995497     
0.13112    0.12183900      0.15881558     
0.13188    0.14219800      0.15823145     
0.13264    0.13559500      0.15814597     
0.13340    0.12977100      0.15842767     
0.13416    0.12978800      0.15905175     
0.13492    0.10056600      0.16003613     
0.13568    0.10712200      0.16137366     
0.13644    0.08197800      0.16294630     
0.13720    0.14287800      0.16473346     
0.13796    0.13908400      0.16672715     
0.13873    0.11031900      0.16896488     
0.13949    0.09848700      0.17129985     
0.14025    0.08523100      0.17374052     
0.14101    0.07092600      0.17626917     
0.14177    0.12307700      0.17888176     
0.14253    0.16905800      0.18152396     
0.14329    0.12415900      0.18418110     
0.14405    0.11213400      0.18683981     
0.14481    0.10882400      0.18947262     
0.14557    0.16309400      0.19206017     
0.14633    0.13098600      0.19459219     
0.14709    0.15110900      0.19705746     
0.14785    0.13045200      0.19941812     
0.14861    0.13419600      0.20166223     
0.14937    0.14710400      0.20379831     
0.15013    0.12608800      0.20581923     
0.15089    0.12490200      0.20768753     
0.15165    0.12399200      0.20938792     
0.15241    0.16178300      0.21094223     
0.15317    0.14226200      0.21234549     
0.15393    0.15449700      0.21357303     
0.15469    0.14470200      0.21458720     
0.15545    0.16485200      0.21543512     
0.15621    0.16401500      0.21611565     
0.15697    0.17555600      0.21661867     
0.15773    0.14181300      0.21687571     
0.15849    0.14919600      0.21696110     
0.15925    0.16301000      0.21687420     
0.16001    0.17328200      0.21661410     
0.16077    0.14032500      0.21610920     
0.16153    0.14255700      0.21543050     
0.16229    0.11563200      0.21458387     
0.16305    0.14765100      0.21357207     
0.16381    0.16836000      0.21234353     
0.16457    0.13299300      0.21094235     
0.16533    0.16464000      0.20939041     
0.16609    0.17547000      0.20769195     
0.16685    0.13623800      0.20580703     
0.16761    0.13531900      0.20376339     
0.16837    0.11351600      0.20159292     
0.16913    0.15170700      0.19930007     
0.16989    0.14190500      0.19686266     
0.17065    0.14014500      0.19428825     
0.17141    0.16425100      0.19161404     
0.17217    0.15354500      0.18884522     
0.17293    0.17660500      0.18597507     
0.17369    0.15968700      0.18300196     
0.17445    0.16619600      0.17995966     
0.17521    0.14514000      0.17685267     
0.17597    0.16788500      0.17368229     
0.17673    0.10663500      0.17044885     
0.17749    0.18406600      0.16717763     
0.17825    0.19097700      0.16387591     
0.17901    0.12307100      0.16055119     
0.17977    0.17055700      0.15720352     
0.18053    0.19211900      0.15385517     
0.18129    0.09894400      0.15050738     
0.18205    0.12018500      0.14716281     
0.18281    0.11232300      0.14384428     
0.18357    0.10947000      0.14055456     
0.18433    0.12913100      0.13729763     
0.18509    0.13002000      0.13407867     
0.18585    0.15900300      0.13091777     
0.18661    0.09571200      0.12782190     
0.18737    0.08694200      0.12478569     
0.18813    0.12623500      0.12181417     
0.18889    0.15525500      0.11893313     
0.18965    0.07575800      0.11614504     
0.19041    0.12124900      0.11344574     
0.19117    0.07734100      0.11083749     
0.19193    0.12274700      0.10832880     
0.19269    0.11702800      0.10595719     
0.19345    0.12183700      0.10368755     
0.19421    0.05482100      0.10152375     
0.19497    0.08291800      0.09947826     
0.19573    0.09113500      0.09759345     
0.19649    0.07663700      0.09582820     
0.19725    0.10230100      0.09418338     
0.19801    0.07116600      0.09265966     
0.19877    0.08044300      0.09132008     
0.19953    0.09196700      0.09010876     
0.20029    0.10228400      0.08902577     
0.20105    0.12071200      0.08807316     
0.20181    0.11640300      0.08729955     
0.20257    0.01487700      0.08667132     
0.20333    0.12545600      0.08617449     
0.20409    0.03971800      0.08580865     
0.20485    0.12200600      0.08561348     
0.20561    0.08611600      0.08556918     
0.20637    0.03414000      0.08565556     
0.20713    0.04750000      0.08587195     
0.20789    0.13708800      0.08624027     
0.20865    0.09136600      0.08676969     
0.20941    0.07456500      0.08741930     
0.21017    0.05754900      0.08818795     
0.21093    0.07550700      0.08909435     
0.21169    0.05863000      0.09015244     
0.21245    0.10425900      0.09132184     
0.21321    0.07650500      0.09260069     
0.21397    0.07348800      0.09399313     
0.21473    0.06438400      0.09553075     
0.21549    0.07813300      0.09716356     
0.21625    0.09705800      0.09888959     
0.21701    0.11124900      0.10070714     
0.21777    0.08565700      0.10264987     
0.21853    0.09450700      0.10467230     
0.21929    0.05424000      0.10677061     
0.22005    0.05254300      0.10894241     
0.22081    0.10520400      0.11120700     
0.22157    0.04639900      0.11353873     
0.22233    0.08951000      0.11592610     
0.22309    0.12193100      0.11836498     
0.22385    0.09265700      0.12086463     
0.22461    0.09838200      0.12341423     
0.22537    0.10760700      0.12599838     
0.22613    0.09151500      0.12861307     
0.22689    0.14253700      0.13126196     
0.22765    0.06855300      0.13393423     
0.22841    0.12810700      0.13661960     
0.22917    0.13229100      0.13931524     
0.22993    0.12552800      0.14201942     
0.23069    0.16200000      0.14472018     
0.23145    0.12967700      0.14741391     
0.23221    0.10935700      0.15009704     
0.23297    0.06660900      0.15276448     
0.23373    0.16385700      0.15540315     
0.23449    0.10742600      0.15801278     
0.23525    0.08101900      0.16059170     
0.23601    0.14149300      0.16313847     
0.23677    0.15147200      0.16562624     
0.23753    0.16149100      0.16806868     
0.23829    0.17533100      0.17046174     
0.23905    0.15706800      0.17280133     
0.23981    0.13341600      0.17506519     
0.24057    0.11054500      0.17726215     
0.24133    0.15347700      0.17939467     
0.24209    0.13446300      0.18145967     
0.24285    0.15260900      0.18343102     
0.24361    0.17249600      0.18531533     
0.24437    0.13231800      0.18712083     
0.24513    0.17096700      0.18884520     
0.24589    0.13535600      0.19046975     
0.24665    0.14097300      0.19198633     
0.24741    0.11986900      0.19341429     
0.24817    0.16144600      0.19475168     
0.24893    0.12425500      0.19598318     
0.24969    0.18850800      0.19709014     
