# Supplementary material for: Precisely patterned nanofibres made from extendable protein multiplexes
Source: Nat Chem. 2023 Sep 4;15(12):1664–71. doi: 10.1038/s41557-023-01314-x (PMC10695826; doi:10.1038/s41557-023-01314-x)
Supplement: Supplementary file 7 — Protein images, SEC source data and SAXS source data. [file 41557_2023_1314_MOESM7_ESM.zip › ExtendedDataFigure1/SAXS_2o35_C5_H_exp.txt]

# SAXS profile: number of points = 303, q_min = 0.02014, q_max = 0.24969, delta_q = 0.000760099337748344
# offset = 0.00000000000000, scaling c = 4.22498645826287e-07, Chi = 0.619508694312962
#  q       exp_intensity   model_intensity
0.02014    28.68783500     28.03780664    
0.02090    28.36857400     27.76725930    
0.02166    27.82163000     27.48800395    
0.02242    27.89370000     27.20214007    
0.02318    27.31972400     26.90982408    
0.02395    27.14378100     26.60657613    
0.02471    26.69590100     26.29914445    
0.02547    26.37622900     25.98602914    
0.02623    26.21466900     25.66740509    
0.02699    25.73991300     25.34335490    
0.02775    25.45404600     25.01206145    
0.02851    24.86408400     24.67608820    
0.02927    24.75095900     24.33560581    
0.03003    24.22201700     23.99078569    
0.03079    24.00281100     23.64032450    
0.03155    23.61228900     23.28596442    
0.03231    23.08053200     22.92812799    
0.03307    22.69815100     22.56700021    
0.03383    22.42874300     22.20187033    
0.03459    21.92777800     21.83372637    
0.03535    21.69407600     21.46314342    
0.03611    21.14870400     21.09030219    
0.03687    20.77716300     20.71498777    
0.03763    20.33423500     20.33767076    
0.03839    20.01044500     19.95896253    
0.03915    19.63208000     19.57903893    
0.03991    19.19446800     19.19794600    
0.04067    18.78759700     18.81603130    
0.04143    18.28839100     18.43373170    
0.04219    18.03910800     18.05121947    
0.04295    17.58192400     17.66870133    
0.04371    17.15120500     17.28659723    
0.04447    16.85552300     16.90508997    
0.04523    16.44304900     16.52433445    
0.04599    15.94880500     16.14450403    
0.04675    15.58754100     15.76643504    
0.04751    15.30239700     15.38985971    
0.04827    14.94676900     15.01493592    
0.04903    14.52008900     14.64181965    
0.04979    14.23322200     14.27157831    
0.05055    13.72162900     13.90379768    
0.05131    13.45490200     13.53848174    
0.05207    13.07033100     13.17576065    
0.05283    12.65788300     12.81679443    
0.05359    12.30573000     12.46128503    
0.05435    11.86421800     12.10897801    
0.05511    11.47844500     11.75999267    
0.05587    11.29102900     11.41536308    
0.05663    10.86318600     11.07522148    
0.05739    10.53406700     10.73891072    
0.05815    10.17159800     10.40652954    
0.05891    9.87642400      10.07892184    
0.05967    9.57776200      9.75676697     
0.06043    9.32818100      9.43898243     
0.06119    8.94645200      9.12564868     
0.06195    8.64101600      8.81729176     
0.06271    8.40846000      8.51532437     
0.06347    8.03968400      8.21813110     
0.06423    7.83906200      7.92578290     
0.06499    7.54001000      7.63845126     
0.06575    7.26352600      7.35834383     
0.06651    6.92430400      7.08333209     
0.06727    6.72494100      6.81345813     
0.06803    6.46055900      6.54876354     
0.06879    6.23243100      6.29143679     
0.06955    5.93700100      6.03970516     
0.07031    5.67405500      5.79329215     
0.07107    5.43699300      5.55222160     
0.07183    5.25419500      5.31827801     
0.07259    5.05161800      5.09046204     
0.07335    4.77799600      4.86804549     
0.07412    4.57920500      4.64826213     
0.07488    4.33725100      4.43799981     
0.07564    4.25281100      4.23437590     
0.07640    3.95630600      4.03613562     
0.07716    3.86092900      3.84326364     
0.07792    3.64892600      3.65655406     
0.07868    3.51674400      3.47678723     
0.07944    3.38472200      3.30229197     
0.08020    3.24334100      3.13304110     
0.08096    3.06876000      2.96940301     
0.08172    2.92353900      2.81288061     
0.08248    2.69269600      2.66143691     
0.08324    2.62013500      2.51503172     
0.08400    2.42469200      2.37362404     
0.08476    2.35232300      2.23939646     
0.08552    2.25113400      2.10998802     
0.08628    2.11722400      1.98534703     
0.08704    1.94379700      1.86542093     
0.08780    1.91527100      1.75188576     
0.08856    1.77413600      1.64321044     
0.08932    1.59234400      1.53897878     
0.09008    1.62211300      1.43912876     
0.09084    1.49520600      1.34487292     
0.09160    1.40402700      1.25541177     
0.09236    1.34155300      1.17002561     
0.09312    1.21094000      1.08864637     
0.09388    1.18524100      1.01206621     
0.09464    1.03045100      0.94013268     
0.09540    1.04617300      0.87187260     
0.09616    0.96177100      0.80721370     
0.09692    0.91217800      0.74660185     
0.09768    0.87725000      0.69039663     
0.09844    0.87406200      0.63744589     
0.09920    0.82690600      0.58767343     
0.09996    0.77906300      0.54122861     
0.10072    0.70696400      0.49887522     
0.10148    0.68243100      0.45935153     
0.10224    0.60570100      0.42258015     
0.10300    0.63510000      0.38848295     
0.10376    0.53742400      0.35810108     
0.10452    0.51942500      0.33012913     
0.10528    0.47658400      0.30448547     
0.10604    0.48118900      0.28109114     
0.10680    0.42728900      0.26066202     
0.10756    0.44770000      0.24238964     
0.10832    0.42232300      0.22604045     
0.10908    0.36202600      0.21154545     
0.10984    0.37321500      0.19933626     
0.11060    0.39899300      0.18900241     
0.11136    0.33517800      0.18020596     
0.11212    0.31694100      0.17288183     
0.11288    0.34956100      0.16726324     
0.11364    0.35650700      0.16320933     
0.11440    0.32959700      0.16033894     
0.11516    0.30931700      0.15859244     
0.11592    0.35840200      0.15805632     
0.11668    0.34262900      0.15876427     
0.11744    0.33841400      0.16032790     
0.11820    0.28825400      0.16269762     
0.11896    0.29408800      0.16587999     
0.11972    0.27539300      0.16997086     
0.12048    0.31826800      0.17464484     
0.12124    0.36238000      0.17985249     
0.12200    0.29714300      0.18554325     
0.12276    0.31191500      0.19183463     
0.12352    0.27617300      0.19845574     
0.12428    0.34888900      0.20537122     
0.12504    0.31021500      0.21254588     
0.12580    0.32875000      0.21999776     
0.12656    0.32279900      0.22759227     
0.12732    0.34471200      0.23528432     
0.12808    0.34304100      0.24304442     
0.12884    0.31230700      0.25083837     
0.12960    0.29458400      0.25860205     
0.13036    0.31762800      0.26630686     
0.13112    0.41325800      0.27392934     
0.13188    0.30707300      0.28141373     
0.13264    0.30945200      0.28871719     
0.13340    0.37087800      0.29584521     
0.13416    0.33042300      0.30278025     
0.13492    0.38886800      0.30946931     
0.13568    0.35077100      0.31584596     
0.13644    0.32109700      0.32196413     
0.13720    0.36376000      0.32781293     
0.13796    0.37138100      0.33335906     
0.13873    0.36159600      0.33856297     
0.13949    0.33827900      0.34338471     
0.14025    0.36907300      0.34789210     
0.14101    0.35185000      0.35208031     
0.14177    0.33494800      0.35579614     
0.14253    0.41153600      0.35917310     
0.14329    0.35952700      0.36221697     
0.14405    0.37259100      0.36492736     
0.14481    0.41557900      0.36718363     
0.14557    0.38092300      0.36907967     
0.14633    0.34730300      0.37064737     
0.14709    0.35776400      0.37188855     
0.14785    0.34234000      0.37271918     
0.14861    0.35956400      0.37318088     
0.14937    0.39740400      0.37333775     
0.15013    0.35766900      0.37319611     
0.15089    0.36462000      0.37270146     
0.15165    0.36939800      0.37186196     
0.15241    0.40906600      0.37075169     
0.15317    0.38356400      0.36937825     
0.15393    0.37156200      0.36772087     
0.15469    0.32986600      0.36575046     
0.15545    0.34811800      0.36355648     
0.15621    0.33761700      0.36114874     
0.15697    0.36568000      0.35852726     
0.15773    0.30189800      0.35563844     
0.15849    0.31103400      0.35257934     
0.15925    0.33907000      0.34935874     
0.16001    0.32683000      0.34598516     
0.16077    0.32224300      0.34241803     
0.16153    0.30580500      0.33872803     
0.16229    0.32401800      0.33492690     
0.16305    0.32617900      0.33102409     
0.16381    0.35751300      0.32700804     
0.16457    0.30157600      0.32291469     
0.16533    0.27703200      0.31876348     
0.16609    0.31145100      0.31456347     
0.16685    0.27214400      0.31031147     
0.16761    0.31852000      0.30603263     
0.16837    0.28538200      0.30174276     
0.16913    0.27913900      0.29744930     
0.16989    0.30018700      0.29316106     
0.17065    0.25072600      0.28889392     
0.17141    0.32350700      0.28465534     
0.17217    0.28646500      0.28045151     
0.17293    0.28157300      0.27629416     
0.17369    0.28788100      0.27220690     
0.17445    0.28924800      0.26818050     
0.17521    0.25538000      0.26421832     
0.17597    0.26889000      0.26032736     
0.17673    0.25209800      0.25654880     
0.17749    0.25003500      0.25285362     
0.17825    0.23510600      0.24924647     
0.17901    0.25278600      0.24573217     
0.17977    0.27332200      0.24235527     
0.18053    0.19195100      0.23908410     
0.18129    0.25721700      0.23591379     
0.18205    0.23408900      0.23284306     
0.18281    0.21866300      0.22992156     
0.18357    0.25347100      0.22711809     
0.18433    0.15962200      0.22442342     
0.18509    0.24291400      0.22183801     
0.18585    0.19306500      0.21939251     
0.18661    0.23317800      0.21707656     
0.18737    0.20982800      0.21486728     
0.18813    0.24133600      0.21276428     
0.18889    0.22134900      0.21079411     
0.18965    0.18393600      0.20894664     
0.19041    0.22979300      0.20720414     
0.19117    0.18538100      0.20556322     
0.19193    0.24037700      0.20402534     
0.19269    0.19984300      0.20261545     
0.19345    0.18386200      0.20129157     
0.19421    0.24839100      0.20005237     
0.19497    0.18353600      0.19890326     
0.19573    0.17122100      0.19786150     
0.19649    0.20646600      0.19689363     
0.19725    0.21764800      0.19599503     
0.19801    0.19664100      0.19516084     
0.19877    0.20218400      0.19441667     
0.19953    0.20654300      0.19372540     
0.20029    0.17404900      0.19308453     
0.20105    0.22113600      0.19249205     
0.20181    0.13805800      0.19195507     
0.20257    0.18984200      0.19145828     
0.20333    0.15308700      0.19099231     
0.20409    0.20583100      0.19055302     
0.20485    0.16893100      0.19014331     
0.20561    0.20268100      0.18975087     
0.20637    0.18888700      0.18937134     
0.20713    0.19755000      0.18900155     
0.20789    0.15956600      0.18863477     
0.20865    0.17293000      0.18827138     
0.20941    0.19942900      0.18789948     
0.21017    0.13391700      0.18751676     
0.21093    0.16072600      0.18712334     
0.21169    0.15473400      0.18670608     
0.21245    0.17238100      0.18626728     
0.21321    0.19452900      0.18580541     
0.21397    0.17749300      0.18531760     
0.21473    0.18930600      0.18479025     
0.21549    0.17684200      0.18422739     
0.21625    0.18010900      0.18362843     
0.21701    0.14314900      0.18299320     
0.21777    0.12992700      0.18230325     
0.21853    0.17995400      0.18156882     
0.21929    0.18393600      0.18079104     
0.22005    0.14126000      0.17996995     
0.22081    0.14240000      0.17908745     
0.22157    0.24055300      0.17815557     
0.22233    0.18931700      0.17717546     
0.22309    0.16331900      0.17614567     
0.22385    0.17783800      0.17505413     
0.22461    0.13523000      0.17390924     
0.22537    0.17332800      0.17271555     
0.22613    0.16999500      0.17147297     
0.22689    0.18411200      0.17017574     
0.22765    0.12713600      0.16882024     
0.22841    0.14655300      0.16741874     
0.22917    0.14112200      0.16597305     
0.22993    0.12303000      0.16448105     
0.23069    0.16448800      0.16293216     
0.23145    0.14366700      0.16134478     
0.23221    0.15971100      0.15972003     
0.23297    0.15008800      0.15805645     
0.23373    0.13140200      0.15634697     
0.23449    0.13418800      0.15460527     
0.23525    0.16770100      0.15283464     
0.23601    0.14233900      0.15103859     
0.23677    0.15750800      0.14920553     
0.23753    0.12363800      0.14735359     
0.23829    0.14249300      0.14548275     
0.23905    0.16214500      0.14359345     
0.23981    0.14001300      0.14168812     
0.24057    0.13740900      0.13977436     
0.24133    0.13127000      0.13785390     
0.24209    0.13952200      0.13592801     
0.24285    0.14912600      0.13399930     
0.24361    0.11299600      0.13207454     
0.24437    0.13632900      0.13015438     
0.24513    0.15035700      0.12824086     
0.24589    0.14370100      0.12634109     
0.24665    0.14394600      0.12445945     
0.24741    0.09786500      0.12259500     
0.24817    0.12485600      0.12074929     
0.24893    0.10048900      0.11892683     
0.24969    0.08945500      0.11713890     
