# Supplementary material for: Precisely patterned nanofibres made from extendable protein multiplexes
Source: Nat Chem. 2023 Sep 4;15(12):1664–71. doi: 10.1038/s41557-023-01314-x (PMC10695826; doi:10.1038/s41557-023-01314-x)
Supplement: Supplementary file 7 — Protein images, SEC source data and SAXS source data. [file 41557_2023_1314_MOESM7_ESM.zip › ExtendedDataFigure1/SAXS_2d7_C2_H_exp.txt]

# SAXS profile: number of points = 306, q_min = 0.01786, q_max = 0.24969, delta_q = 0.000760098360655738
# offset = 0.00000000000000, scaling c = 3.65871284189631e-07, Chi = 0.667241338683411
#  q       exp_intensity   model_intensity
0.01786    6.30651700      5.71957358     
0.01862    6.28026800      5.69082335     
0.01938    6.00832300      5.66111985     
0.02014    6.19057700      5.63047341     
0.02090    6.35242900      5.59872178     
0.02166    6.12138900      5.56581356     
0.02242    6.03653100      5.53201347     
0.02318    5.96687300      5.49733277     
0.02395    5.86300300      5.46121483     
0.02471    5.91010100      5.42441324     
0.02547    5.82772500      5.38678676     
0.02623    5.67589400      5.34834829     
0.02699    5.66204600      5.30909611     
0.02775    5.59791700      5.26872277     
0.02851    5.64386000      5.22760019     
0.02927    5.44465300      5.18574024     
0.03003    5.50941000      5.14315498     
0.03079    5.51132800      5.09958782     
0.03155    5.32353300      5.05530707     
0.03231    5.33569500      5.01036921     
0.03307    5.21439300      4.96478908     
0.03383    5.10897300      4.91838206     
0.03459    5.07619500      4.87130444     
0.03535    5.00132700      4.82365199     
0.03611    4.89953300      4.77543912     
0.03687    4.96968200      4.72655614     
0.03763    4.87449600      4.67705526     
0.03839    4.84788700      4.62706777     
0.03915    4.71486200      4.57660846     
0.03991    4.62635900      4.52561590     
0.04067    4.59270800      4.47408155     
0.04143    4.54606100      4.42214858     
0.04219    4.46492000      4.36983204     
0.04295    4.44932300      4.31711500     
0.04371    4.32140800      4.26393961     
0.04447    4.28319500      4.21045724     
0.04523    4.23624000      4.15668167     
0.04599    4.15892200      4.10262102     
0.04675    4.07732400      4.04820555     
0.04751    3.99150000      3.99357008     
0.04827    3.99635300      3.93873181     
0.04903    3.89093300      3.88370765     
0.04979    3.83788100      3.82845574     
0.05055    3.73529400      3.77306620     
0.05131    3.70776300      3.71756066     
0.05207    3.65763700      3.66195333     
0.05283    3.61620500      3.60625026     
0.05359    3.49587100      3.55049232     
0.05435    3.38020100      3.49470635     
0.05511    3.37327400      3.43890748     
0.05587    3.29287000      3.38311690     
0.05663    3.24458600      3.32737228     
0.05739    3.19440900      3.27168199     
0.05815    3.15975200      3.21605961     
0.05891    3.10624800      3.16054028     
0.05967    3.03712500      3.10516782     
0.06043    2.96744000      3.04993084     
0.06119    2.91172400      2.99484281     
0.06195    2.83467000      2.93993510     
0.06271    2.75300700      2.88528503     
0.06347    2.75828700      2.83084226     
0.06423    2.64764600      2.77662143     
0.06499    2.64098300      2.72264303     
0.06575    2.57045000      2.66903655     
0.06651    2.52488300      2.61570862     
0.06727    2.46378700      2.56267153     
0.06803    2.39504100      2.50993752     
0.06879    2.33491400      2.45765729     
0.06955    2.29363900      2.40573824     
0.07031    2.23013600      2.35417246     
0.07107    2.18524800      2.30297048     
0.07183    2.13718800      2.25227299     
0.07259    2.12553200      2.20203086     
0.07335    2.05679400      2.15219903     
0.07412    1.99392400      2.10214260     
0.07488    1.94896300      2.05326992     
0.07564    1.90582000      2.00494830     
0.07640    1.82100900      1.95708851     
0.07716    1.87297100      1.90969778     
0.07792    1.76306500      1.86285610     
0.07868    1.74384300      1.81665793     
0.07944    1.66125800      1.77096335     
0.08020    1.69325200      1.72577923     
0.08096    1.59483000      1.68115309     
0.08172    1.54740000      1.63725580     
0.08248    1.54210600      1.59389685     
0.08324    1.47468900      1.55108180     
0.08400    1.40778700      1.50881597     
0.08476    1.41518000      1.46736631     
0.08552    1.37554300      1.42648315     
0.08628    1.35203000      1.38617046     
0.08704    1.27433300      1.34643207     
0.08780    1.27276400      1.30749622     
0.08856    1.24330900      1.26919302     
0.08932    1.19163400      1.23148074     
0.09008    1.17396200      1.19436202     
0.09084    1.10600000      1.15802294     
0.09160    1.11451100      1.12237575     
0.09236    1.06745500      1.08733228     
0.09312    1.02971800      1.05289403     
0.09388    0.98953500      1.01919950     
0.09464    0.94348600      0.98625370     
0.09540    0.95031700      0.95391696     
0.09616    0.91656400      0.92218965     
0.09692    0.89277300      0.89116595     
0.09768    0.87614500      0.86093885     
0.09844    0.81516700      0.83132075     
0.09920    0.82017700      0.80230977     
0.09996    0.78866500      0.77394939     
0.10072    0.75988300      0.74642714     
0.10148    0.72727000      0.71950720     
0.10224    0.74105200      0.69318690     
0.10300    0.69803100      0.66746342     
0.10376    0.63157400      0.64260858     
0.10452    0.62562400      0.61834559     
0.10528    0.63126200      0.59466826     
0.10604    0.61024400      0.57157138     
0.10680    0.60245100      0.54927985     
0.10756    0.56738300      0.52760386     
0.10832    0.55215600      0.50649617     
0.10908    0.49487300      0.48595354     
0.10984    0.52163400      0.46614138     
0.11060    0.51516500      0.44696692     
0.11136    0.47114100      0.42833791     
0.11212    0.43360300      0.41024976     
0.11288    0.47499700      0.39282157     
0.11364    0.39664000      0.37604180     
0.11440    0.41906100      0.35978176     
0.11516    0.40122300      0.34403634     
0.11592    0.36165500      0.32887700     
0.11668    0.34865300      0.31437076     
0.11744    0.35527500      0.30035298     
0.11820    0.35314000      0.28681871     
0.11896    0.33013400      0.27380002     
0.11972    0.33798000      0.26142803     
0.12048    0.28344000      0.24951529     
0.12124    0.33807900      0.23805478     
0.12200    0.31959700      0.22703904     
0.12276    0.27913000      0.21665878     
0.12352    0.26683000      0.20670107     
0.12428    0.27943100      0.19716007     
0.12504    0.28035600      0.18803003     
0.12580    0.26628700      0.17945592     
0.12656    0.24826900      0.17129868     
0.12732    0.21706100      0.16352191     
0.12808    0.22913200      0.15611976     
0.12884    0.20421500      0.14919522     
0.12960    0.24280900      0.14267688     
0.13036    0.20454300      0.13650209     
0.13112    0.19813300      0.13066440     
0.13188    0.18334500      0.12523076     
0.13264    0.18737500      0.12018764     
0.13340    0.16394300      0.11545143     
0.13416    0.17208600      0.11101536     
0.13492    0.15750200      0.10691610     
0.13568    0.17164200      0.10318355     
0.13644    0.15615200      0.09972113     
0.13720    0.19166100      0.09652228     
0.13796    0.17131800      0.09359924     
0.13873    0.15943200      0.09098199     
0.13949    0.12851700      0.08863701     
0.14025    0.13061800      0.08651971     
0.14101    0.12251200      0.08462401     
0.14177    0.11119900      0.08303103     
0.14253    0.14848500      0.08164052     
0.14329    0.12250100      0.08044272     
0.14405    0.10939600      0.07943196     
0.14481    0.12260200      0.07866356     
0.14557    0.10858500      0.07807769     
0.14633    0.12108800      0.07765157     
0.14709    0.11920700      0.07737943     
0.14785    0.11959300      0.07729412     
0.14861    0.11960400      0.07736753     
0.14937    0.11269400      0.07756951     
0.15013    0.11857400      0.07789483     
0.15089    0.11476400      0.07836060     
0.15165    0.11425400      0.07896033     
0.15241    0.10908500      0.07965911     
0.15317    0.11317800      0.08045181     
0.15393    0.11029800      0.08134416     
0.15469    0.10041900      0.08234306     
0.15545    0.11855500      0.08341409     
0.15621    0.09138800      0.08455327     
0.15697    0.09585400      0.08576030     
0.15773    0.09024400      0.08704335     
0.15849    0.10025600      0.08837526     
0.15925    0.09623400      0.08975157     
0.16001    0.09830300      0.09116775     
0.16077    0.11042600      0.09263355     
0.16153    0.11041200      0.09412572     
0.16229    0.10144700      0.09564052     
0.16305    0.09539400      0.09717485     
0.16381    0.11286400      0.09872908     
0.16457    0.09831700      0.10029165     
0.16533    0.09955100      0.10185888     
0.16609    0.14131600      0.10342792     
0.16685    0.08146600      0.10499224     
0.16761    0.11002800      0.10654685     
0.16837    0.09432000      0.10809074     
0.16913    0.09678700      0.10962133     
0.16989    0.11025600      0.11113014     
0.17065    0.11774200      0.11261193     
0.17141    0.10485900      0.11406935     
0.17217    0.09228400      0.11550028     
0.17293    0.08624600      0.11689785     
0.17369    0.09219800      0.11825219     
0.17445    0.08582800      0.11957143     
0.17521    0.07817800      0.12085341     
0.17597    0.11262000      0.12209326     
0.17673    0.10950300      0.12327603     
0.17749    0.10248500      0.12441449     
0.17825    0.12966200      0.12550797     
0.17901    0.09028100      0.12655593     
0.17977    0.10630900      0.12753428     
0.18053    0.11540300      0.12846289     
0.18129    0.12071000      0.12934049     
0.18205    0.09585000      0.13016540     
0.18281    0.11767600      0.13091933     
0.18357    0.11101700      0.13161451     
0.18433    0.09909300      0.13225577     
0.18509    0.08844100      0.13284265     
0.18585    0.08966100      0.13335759     
0.18661    0.10860800      0.13380786     
0.18737    0.12610300      0.13420207     
0.18813    0.09507000      0.13454019     
0.18889    0.11577100      0.13481159     
0.18965    0.11269400      0.13501094     
0.19041    0.11106600      0.13515600     
0.19117    0.09032800      0.13524639     
0.19193    0.09582100      0.13527177     
0.19269    0.11136200      0.13522591     
0.19345    0.08348900      0.13512523     
0.19421    0.08523400      0.13497032     
0.19497    0.08932800      0.13475929     
0.19573    0.13164000      0.13447437     
0.19649    0.12946800      0.13413808     
0.19725    0.12238100      0.13375092     
0.19801    0.09052600      0.13331334     
0.19877    0.13377800      0.13280578     
0.19953    0.11617400      0.13224871     
0.20029    0.10246100      0.13164475     
0.20105    0.07843900      0.13099530     
0.20181    0.10818200      0.13028448     
0.20257    0.09616300      0.12952692     
0.20333    0.11296700      0.12872724     
0.20409    0.10104400      0.12788611     
0.20485    0.11329900      0.12699393     
0.20561    0.09360200      0.12605687     
0.20637    0.10490900      0.12508347     
0.20713    0.12584400      0.12407469     
0.20789    0.08565400      0.12302370     
0.20865    0.06264300      0.12193434     
0.20941    0.11004300      0.12081333     
0.21017    0.08405600      0.11966182     
0.21093    0.09070400      0.11847900     
0.21169    0.05002500      0.11726097     
0.21245    0.06662500      0.11601799     
0.21321    0.08892500      0.11475138     
0.21397    0.07171300      0.11346140     
0.21473    0.07149000      0.11214419     
0.21549    0.10947700      0.11080734     
0.21625    0.11541100      0.10945267     
0.21701    0.11411600      0.10808217     
0.21777    0.10853600      0.10669108     
0.21853    0.06693300      0.10528711     
0.21929    0.07690700      0.10387178     
0.22005    0.05840700      0.10244634     
0.22081    0.10346600      0.10100974     
0.22157    0.06530900      0.09956612     
0.22233    0.08299000      0.09811676     
0.22309    0.07369600      0.09666243     
0.22385    0.06622500      0.09520411     
0.22461    0.08059700      0.09374574     
0.22537    0.08616100      0.09228702     
0.22613    0.08300000      0.09082874     
0.22689    0.05874000      0.08937436     
0.22765    0.08525000      0.08792454     
0.22841    0.07153100      0.08647949     
0.22917    0.07465100      0.08504050     
0.22993    0.05980600      0.08361065     
0.23069    0.05153100      0.08219144     
0.23145    0.08818000      0.08078184     
0.23221    0.06756600      0.07938283     
0.23297    0.06618800      0.07799619     
0.23373    0.06428500      0.07662758     
0.23449    0.06645500      0.07527213     
0.23525    0.08131200      0.07393120     
0.23601    0.06951500      0.07260622     
0.23677    0.06536000      0.07130430     
0.23753    0.05362800      0.07002042     
0.23829    0.07761800      0.06875424     
0.23905    0.03194600      0.06750595     
0.23981    0.05445700      0.06628436     
0.24057    0.04007300      0.06508542     
0.24133    0.05022800      0.06390720     
0.24209    0.07071000      0.06274983     
0.24285    0.03096000      0.06161989     
0.24361    0.04672600      0.06051655     
0.24437    0.03215200      0.05943591     
0.24513    0.05114800      0.05837821     
0.24589    0.04764500      0.05734924     
0.24665    0.05705600      0.05635015     
0.24741    0.06488200      0.05537555     
0.24817    0.03797200      0.05442553     
0.24893    0.02203000      0.05350329     
0.24969    0.05451600      0.05261423     
