# Supplementary material for: Precisely patterned nanofibres made from extendable protein multiplexes
Source: Nat Chem. 2023 Sep 4;15(12):1664–71. doi: 10.1038/s41557-023-01314-x (PMC10695826; doi:10.1038/s41557-023-01314-x)
Supplement: Supplementary file 7 — Protein images, SEC source data and SAXS source data. [file 41557_2023_1314_MOESM7_ESM.zip › ExtendedDataFigure1/SAXS_3d19_C2_H_exp.txt]

# SAXS profile: number of points = 303, q_min = 0.02014, q_max = 0.24969, delta_q = 0.000760099337748344
# offset = 0.00000000000000, scaling c = 2.33096707363537e-06, Chi = 0.789452848487349
#  q       exp_intensity   model_intensity
0.02014    27.86329500     27.38611232    
0.02090    27.44628400     27.21452130    
0.02166    27.48157200     27.03680464    
0.02242    27.31034300     26.85437754    
0.02318    27.00765500     26.66730881    
0.02395    26.57014900     26.47262138    
0.02471    26.60519500     26.27442358    
0.02547    26.14281200     26.07192028    
0.02623    26.00784300     25.86518777    
0.02699    25.80213100     25.65422675    
0.02775    25.48408500     25.43746927    
0.02851    25.38066900     25.21685851    
0.02927    25.12322700     24.99246581    
0.03003    24.82449400     24.76436350    
0.03079    24.66568100     24.53126671    
0.03155    24.44205800     24.29456419    
0.03231    24.15825700     24.05455540    
0.03307    23.85850900     23.81132867    
0.03383    23.62213300     23.56399136    
0.03459    23.41955100     23.31334224    
0.03535    23.06262500     23.05987320    
0.03611    22.87090300     22.80367060    
0.03687    22.66118300     22.54422956    
0.03763    22.39715400     22.28183585    
0.03839    22.02630100     22.01714016    
0.03915    21.78040200     21.75022949    
0.03991    21.43006000     21.48084184    
0.04067    21.26647000     21.20898165    
0.04143    20.90671800     20.93533061    
0.04219    20.63833700     20.65997755    
0.04295    20.36890400     20.38287683    
0.04371    20.02604800     20.10382864    
0.04447    19.75161000     19.82351721    
0.04523    19.54987300     19.54202385    
0.04599    19.16309400     19.25940806    
0.04675    18.92689700     18.97547004    
0.04751    18.59065500     18.69076840    
0.04827    18.39748600     18.40539808    
0.04903    18.12093800     18.11945267    
0.04979    17.85212500     17.83289356    
0.05055    17.46834100     17.54605675    
0.05131    17.14542500     17.25904172    
0.05207    16.90945800     16.97192973    
0.05283    16.54438400     16.68489503    
0.05359    16.33483500     16.39808892    
0.05435    15.99172800     16.11158742    
0.05511    15.70999900     15.82547161    
0.05587    15.50873400     15.53998238    
0.05663    15.20865300     15.25529802    
0.05739    14.83558700     14.97136900    
0.05815    14.61089600     14.68826953    
0.05891    14.33117400     14.40627017    
0.05967    14.07804700     14.12565589    
0.06043    13.76567000     13.84623196    
0.06119    13.47022200     13.56806881    
0.06195    13.11796300     13.29137579    
0.06271    12.84769100     13.01669236    
0.06347    12.63469300     12.74357520    
0.06423    12.35380300     12.47209870    
0.06499    12.04192700     12.20237709    
0.06575    11.83338800     11.93528825    
0.06651    11.54338500     11.67012986    
0.06727    11.22868900     11.40696125    
0.06803    11.02781000     11.14584191    
0.06879    10.79622400     10.88774802    
0.06955    10.49643600     10.63202220    
0.07031    10.26560900     10.37859390    
0.07107    9.97228400      10.12751478    
0.07183    9.74774900      9.87965475     
0.07259    9.51269800      9.63465845     
0.07335    9.28321500      9.39222750     
0.07412    9.04026400      9.14928854     
0.07488    8.82987700      8.91280072     
0.07564    8.54775300      8.67967875     
0.07640    8.33957900      8.44935129     
0.07716    8.16342900      8.22185139     
0.07792    7.92170800      7.99765343     
0.07868    7.71668800      7.77727460     
0.07944    7.48469000      7.55986619     
0.08020    7.24756200      7.34545702     
0.08096    7.08497800      7.13431184     
0.08172    6.87359900      6.92739484     
0.08248    6.66723700      6.72358086     
0.08324    6.45987100      6.52288816     
0.08400    6.31980200      6.32533327     
0.08476    6.07580800      6.13240776     
0.08552    5.92914300      5.94267294     
0.08628    5.75956900      5.75613989     
0.08704    5.57327800      5.57281883     
0.08780    5.39109900      5.39395765     
0.08856    5.21916700      5.21858505     
0.08932    5.02905000      5.04645630     
0.09008    4.83578300      4.87757362     
0.09084    4.70221600      4.71293175     
0.09160    4.52679500      4.55202960     
0.09236    4.35591900      4.39437402     
0.09312    4.24442400      4.23996098     
0.09388    4.06671300      4.08951224     
0.09464    3.91150300      3.94302559     
0.09540    3.77074200      3.79974445     
0.09616    3.59677000      3.65965942     
0.09692    3.46272000      3.52324854     
0.09768    3.30397700      3.39096732     
0.09844    3.28074500      3.26182285     
0.09920    3.17484500      3.13579506     
0.09996    3.06002900      3.01309574     
0.10072    2.95879600      2.89464336     
0.10148    2.86828900      2.77922983     
0.10224    2.73289800      2.66682809     
0.10300    2.66916900      2.55740934     
0.10376    2.53634500      2.45230315     
0.10452    2.38484900      2.35011298     
0.10528    2.35128600      2.25079845     
0.10604    2.24480100      2.15432305     
0.10680    2.12173000      2.06174706     
0.10756    2.06837800      1.97213869     
0.10832    1.96712300      1.88525363     
0.10908    1.92360400      1.80106314     
0.10984    1.81981400      1.72033484     
0.11060    1.79308000      1.64260339     
0.11136    1.65890100      1.56741907     
0.11212    1.59792700      1.49474869     
0.11288    1.57137100      1.42512777     
0.11364    1.47102200      1.35847880     
0.11440    1.43557000      1.29419424     
0.11516    1.34943900      1.23223860     
0.11592    1.29504800      1.17291731     
0.11668    1.25556400      1.11651033     
0.11744    1.21516800      1.06226221     
0.11820    1.14155400      1.01014097     
0.11896    1.08648600      0.96027697     
0.11972    1.05320800      0.91321402     
0.12048    1.02008900      0.86812059     
0.12124    0.93605600      0.82495629     
0.12200    0.95746800      0.78367920     
0.12276    0.88757500      0.74507203     
0.12352    0.86286800      0.70821696     
0.12428    0.83292800      0.67308239     
0.12504    0.80518000      0.63963645     
0.12580    0.78080400      0.60844924     
0.12656    0.74894400      0.57893412     
0.12732    0.72784600      0.55093384     
0.12808    0.68648800      0.52441551     
0.12884    0.65755100      0.49976880     
0.12960    0.61579200      0.47669477     
0.13036    0.60788200      0.45493753     
0.13112    0.58218800      0.43446225     
0.13188    0.54609100      0.41550630     
0.13264    0.54245200      0.39800285     
0.13340    0.52312700      0.38162561     
0.13416    0.52778000      0.36634067     
0.13492    0.51585000      0.35227018     
0.13568    0.49441200      0.33950058     
0.13644    0.53407300      0.32767700     
0.13720    0.49020400      0.31676834     
0.13796    0.45867800      0.30680671     
0.13873    0.44608200      0.29787590     
0.13949    0.40603100      0.28984994     
0.14025    0.45989000      0.28257159     
0.14101    0.41934700      0.27601510     
0.14177    0.41220800      0.27042207     
0.14253    0.43020500      0.26545912     
0.14329    0.40039400      0.26108914     
0.14405    0.41267500      0.25728791     
0.14481    0.40604200      0.25420923     
0.14557    0.43339500      0.25166162     
0.14633    0.41136900      0.24957021     
0.14709    0.41424500      0.24791155     
0.14785    0.37764600      0.24676647     
0.14861    0.41824500      0.24604429     
0.14937    0.37553500      0.24565569     
0.15013    0.38737400      0.24558077     
0.15089    0.41414900      0.24585316     
0.15165    0.39596500      0.24644633     
0.15241    0.42908600      0.24726732     
0.15317    0.40413400      0.24829752     
0.15393    0.41061300      0.24953971     
0.15469    0.43537900      0.25099921     
0.15545    0.38912200      0.25259502     
0.15621    0.39508000      0.25431466     
0.15697    0.41398300      0.25615248     
0.15773    0.38648000      0.25810160     
0.15849    0.40901100      0.26011676     
0.15925    0.40721000      0.26218462     
0.16001    0.40498300      0.26429143     
0.16077    0.42436000      0.26643799     
0.16153    0.45101700      0.26858469     
0.16229    0.40176600      0.27072450     
0.16305    0.42025300      0.27285072     
0.16381    0.40385100      0.27494389     
0.16457    0.43610500      0.27699163     
0.16533    0.46079600      0.27899398     
0.16609    0.44450000      0.28094529     
0.16685    0.43885100      0.28281013     
0.16761    0.46989200      0.28458942     
0.16837    0.45753900      0.28629480     
0.16913    0.45104900      0.28792205     
0.16989    0.44661100      0.28944079     
0.17065    0.43941600      0.29084328     
0.17141    0.47425800      0.29215135     
0.17217    0.45134400      0.29336280     
0.17293    0.47052500      0.29446041     
0.17369    0.44976700      0.29542153     
0.17445    0.47096400      0.29627999     
0.17521    0.45119600      0.29703250     
0.17597    0.46200600      0.29766784     
0.17673    0.46682400      0.29816054     
0.17749    0.43609000      0.29854839     
0.17825    0.42075900      0.29883231     
0.17901    0.44500500      0.29901356     
0.17977    0.43461400      0.29905025     
0.18053    0.38371000      0.29899176     
0.18129    0.40788100      0.29883511     
0.18205    0.41473000      0.29857802     
0.18281    0.40936300      0.29820317     
0.18357    0.40936600      0.29773413     
0.18433    0.41753400      0.29718266     
0.18509    0.40210800      0.29655150     
0.18585    0.38416200      0.29582231     
0.18661    0.37545400      0.29501188     
0.18737    0.37822000      0.29413272     
0.18813    0.36941800      0.29318960     
0.18889    0.38755700      0.29218548     
0.18965    0.37212700      0.29110493     
0.19041    0.36260800      0.28998393     
0.19117    0.34767500      0.28882358     
0.19193    0.35870500      0.28760821     
0.19269    0.36154700      0.28635691     
0.19345    0.35287700      0.28507562     
0.19421    0.34616400      0.28376912     
0.19497    0.36220800      0.28244407     
0.19573    0.35682400      0.28109925     
0.19649    0.33384300      0.27974812     
0.19725    0.32437500      0.27839311     
0.19801    0.35812300      0.27703648     
0.19877    0.36699300      0.27568935     
0.19953    0.34014600      0.27435029     
0.20029    0.32611000      0.27302560     
0.20105    0.34322100      0.27172050     
0.20181    0.35797400      0.27044351     
0.20257    0.30172800      0.26919842     
0.20333    0.34499800      0.26798353     
0.20409    0.34187500      0.26680083     
0.20485    0.33598700      0.26566783     
0.20561    0.32338700      0.26457910     
0.20637    0.31049800      0.26353461     
0.20713    0.33466100      0.26253739     
0.20789    0.34480000      0.26159887     
0.20865    0.32536600      0.26073054     
0.20941    0.28744600      0.25991285     
0.21017    0.34219000      0.25914812     
0.21093    0.28129900      0.25845240     
0.21169    0.29453200      0.25783522     
0.21245    0.28301500      0.25727874     
0.21321    0.31269900      0.25678436     
0.21397    0.32123300      0.25635748     
0.21473    0.29721200      0.25602321     
0.21549    0.28270100      0.25575195     
0.21625    0.28441100      0.25554528     
0.21701    0.31184900      0.25540506     
0.21777    0.29622200      0.25535943     
0.21853    0.27304200      0.25537836     
0.21929    0.29730300      0.25546164     
0.22005    0.28593600      0.25561009     
0.22081    0.31618400      0.25584761     
0.22157    0.29806600      0.25615444     
0.22233    0.29382800      0.25652111     
0.22309    0.27168200      0.25694539     
0.22385    0.26771500      0.25744223     
0.22461    0.28436100      0.25801354     
0.22537    0.30235500      0.25863781     
0.22613    0.33027800      0.25931230     
0.22689    0.30822800      0.26005319     
0.22765    0.28613400      0.26085258     
0.22841    0.28565100      0.26169721     
0.22917    0.30601700      0.26258617     
0.22993    0.29071200      0.26352423     
0.23069    0.30388000      0.26451102     
0.23145    0.31859200      0.26553270     
0.23221    0.28932600      0.26658785     
0.23297    0.30804200      0.26767665     
0.23373    0.30892900      0.26880370     
0.23449    0.30422300      0.26994943     
0.23525    0.28678300      0.27111504     
0.23601    0.31563800      0.27230224     
0.23677    0.31125600      0.27350874     
0.23753    0.29333000      0.27472554     
0.23829    0.29952000      0.27594834     
0.23905    0.32434400      0.27717375     
0.23981    0.32538900      0.27840067     
0.24057    0.30481900      0.27962790     
0.24133    0.32604100      0.28084890     
0.24209    0.31692300      0.28205909     
0.24285    0.33038300      0.28325030     
0.24361    0.30583500      0.28442448     
0.24437    0.31569400      0.28557876     
0.24513    0.32950700      0.28671022     
0.24589    0.30330200      0.28781149     
0.24665    0.33260700      0.28887744     
0.24741    0.34526000      0.28991169     
0.24817    0.30299000      0.29091099     
0.24893    0.32692200      0.29186518     
0.24969    0.32465600      0.29276822     
