# Supplementary material for: Precisely patterned nanofibres made from extendable protein multiplexes
Source: Nat Chem. 2023 Sep 4;15(12):1664–71. doi: 10.1038/s41557-023-01314-x (PMC10695826; doi:10.1038/s41557-023-01314-x)
Supplement: Supplementary file 7 — Protein images, SEC source data and SAXS source data. [file 41557_2023_1314_MOESM7_ESM.zip › ExtendedDataFigure1/SAXS_3o76_C3_H_exp.txt]

# SAXS profile: number of points = 303, q_min = 0.02014, q_max = 0.24969, delta_q = 0.000760099337748344
# offset = 0.00000000000000, scaling c = 2.31010944300413e-06, Chi = 1.66646178447827
#  q       exp_intensity   model_intensity
0.02014    97.46844500     93.49686697    
0.02090    96.36833800     92.92113211    
0.02166    96.06456200     92.32475849    
0.02242    95.35988300     91.71250551    
0.02318    94.70444300     91.08459635    
0.02395    94.02979300     90.43101534    
0.02471    92.92263200     89.76552676    
0.02547    92.23411600     89.08547681    
0.02623    91.23952200     88.39112072    
0.02699    90.52624900     87.68245987    
0.02775    90.03562100     86.95416041    
0.02851    88.63980600     86.21278786    
0.02927    88.10759300     85.45857783    
0.03003    87.15321400     84.69176925    
0.03079    86.11001600     83.90797690    
0.03155    85.07636000     83.11190215    
0.03231    84.53938500     82.30455726    
0.03307    83.07279100     81.48623284    
0.03383    82.18854700     80.65384006    
0.03459    81.41001100     79.81010843    
0.03535    80.52739300     78.95670452    
0.03611    79.36337200     78.09391149    
0.03687    78.31804700     77.21997421    
0.03763    77.66910800     76.33584028    
0.03839    76.36664300     75.44373647    
0.03915    75.56171000     74.54394811    
0.03991    74.31284100     73.63554026    
0.04067    73.59729300     72.71849594    
0.04143    72.47706700     71.79517305    
0.04219    71.35893600     70.86586056    
0.04295    70.60346100     69.93036350    
0.04371    69.45195100     68.98793042    
0.04447    68.34666400     68.04095576    
0.04523    67.52222400     67.08970725    
0.04599    66.46115900     66.13437317    
0.04675    65.43343800     65.17414348    
0.04751    64.48199600     64.21102292    
0.04827    63.40488900     63.24532972    
0.04903    62.29851800     62.27737686    
0.04979    61.25505400     61.30688044    
0.05055    60.16326600     60.33509139    
0.05131    59.24329500     59.36235113    
0.05207    58.34037000     58.38892599    
0.05283    57.15020800     57.41529849    
0.05359    56.15198600     56.44201540    
0.05435    55.10919100     55.46939395    
0.05511    54.03120400     54.49770786    
0.05587    53.24321200     53.52765582    
0.05663    52.22163900     52.55986069    
0.05739    51.23524500     51.59422821    
0.05815    50.15603000     50.63100773    
0.05891    49.21231200     49.67104916    
0.05967    48.16923900     48.71524753    
0.06043    47.24542700     47.76306682    
0.06119    46.34932800     46.81474673    
0.06195    45.26445200     45.87095765    
0.06271    44.23657200     44.93340078    
0.06347    43.47288900     44.00072910    
0.06423    42.39137200     43.07319707    
0.06499    41.49670400     42.15118669    
0.06575    40.49947800     41.23748585    
0.06651    39.73359800     40.32991185    
0.06727    38.72320400     39.42866705    
0.06803    37.86770100     38.53395363    
0.06879    36.98818100     37.64890136    
0.06955    36.07394200     36.77144210    
0.07031    35.20420000     35.90136272    
0.07107    34.44946000     35.03884085    
0.07183    33.59521300     34.18670087    
0.07259    32.79737300     33.34381855    
0.07335    31.84198400     32.50924804    
0.07412    31.13127200     31.67239432    
0.07488    30.27735200     30.85709640    
0.07564    29.56802800     30.05276628    
0.07640    28.73015300     29.25755273    
0.07716    27.99011300     28.47156729    
0.07792    27.24287200     27.69635955    
0.07868    26.48378200     26.93367870    
0.07944    25.82720100     26.18074334    
0.08020    25.00104500     25.43765367    
0.08096    24.32369800     24.70528772    
0.08172    23.62126700     23.98686561    
0.08248    22.93281200     23.27867719    
0.08324    22.25516000     22.58079499    
0.08400    21.64928200     21.89328787    
0.08476    20.91395500     21.22112022    
0.08552    20.30579900     20.55954295    
0.08628    19.70087400     19.90859939    
0.08704    19.06053100     19.26833149    
0.08780    18.47496900     18.64292569    
0.08856    17.91599000     18.02916048    
0.08932    17.22761900     17.42623443    
0.09008    16.61539700     16.83416710    
0.09084    16.15652100     16.25630582    
0.09160    15.54315500     15.69099999    
0.09236    15.00345300     15.13660409    
0.09312    14.58626500     14.59311449    
0.09388    13.92392200     14.06298121    
0.09464    13.41789400     13.54622687    
0.09540    12.90714700     13.04031333    
0.09616    12.51074800     12.54522067    
0.09692    12.07900300     12.06258513    
0.09768    11.72595100     11.59397422    
0.09844    11.29178800     11.13604208    
0.09920    10.88963200     10.68873278    
0.09996    10.47279900     10.25278163    
0.10072    10.07698100     9.83135875     
0.10148    9.63499300      9.42034606     
0.10224    9.28630500      9.01966817     
0.10300    8.87742500      8.62924523     
0.10376    8.50576900      8.25367527     
0.10452    8.20494600      7.88817288     
0.10528    7.78832900      7.53260928     
0.10604    7.51300500      7.18687120     
0.10680    7.11255200      6.85468973     
0.10756    6.80769300      6.53282457     
0.10832    6.59807000      6.22045243     
0.10908    6.26180800      5.91749241     
0.10984    5.99352200      5.62664757     
0.11060    5.70561800      5.34631646     
0.11136    5.39045400      5.07494809     
0.11212    5.16774300      4.81244094     
0.11288    4.95136000      4.56069567     
0.11364    4.63161700      4.31947824     
0.11440    4.50787200      4.08665415     
0.11516    4.27102500      3.86211561     
0.11592    4.01032500      3.64698261     
0.11668    3.82287000      3.44226942     
0.11744    3.62160300      3.24530367     
0.11820    3.44627400      3.05598644     
0.11896    3.26234900      2.87480491     
0.11972    3.06207800      2.70374632     
0.12048    2.93474100      2.53984805     
0.12124    2.80168700      2.38297183     
0.12200    2.63993100      2.23297104     
0.12276    2.43534000      2.09273899     
0.12352    2.33669700      1.95896341     
0.12428    2.25133600      1.83152806     
0.12504    2.11574900      1.71031882     
0.12580    1.99534700      1.59748994     
0.12656    1.84742400      1.49089837     
0.12732    1.73369900      1.38997309     
0.12808    1.69496300      1.29460362     
0.12884    1.51647800      1.20626936     
0.12960    1.50025000      1.12388657     
0.13036    1.41313200      1.04650417     
0.13112    1.32979900      0.97400511     
0.13188    1.20572900      0.90732349     
0.13264    1.20137900      0.84621453     
0.13340    1.14411600      0.78946140     
0.13416    0.99721200      0.73694911     
0.13492    0.95121400      0.68916560     
0.13568    0.96724500      0.64647935     
0.13644    0.89599600      0.60751392     
0.13720    0.85069800      0.57216412     
0.13796    0.81262400      0.54058235     
0.13873    0.77170600      0.51322242     
0.13949    0.72519600      0.48940244     
0.14025    0.71639600      0.46860508     
0.14101    0.68407700      0.45072869     
0.14177    0.62624800      0.43680384     
0.14253    0.57786900      0.42548370     
0.14329    0.71267400      0.41662371     
0.14405    0.56863700      0.41013262     
0.14481    0.58373700      0.40667627     
0.14557    0.57650200      0.40547378     
0.14633    0.53990600      0.40621904     
0.14709    0.51022600      0.40882249     
0.14785    0.52184000      0.41365310     
0.14861    0.60644700      0.42033042     
0.14937    0.54607300      0.42848352     
0.15013    0.51697300      0.43803688     
0.15089    0.54960000      0.44915740     
0.15165    0.55960300      0.46173778     
0.15241    0.55391500      0.47536385     
0.15317    0.54270000      0.48996245     
0.15393    0.57731400      0.50557016     
0.15469    0.56717000      0.52221767     
0.15545    0.62188400      0.53953203     
0.15621    0.54655500      0.55746104     
0.15697    0.59259400      0.57598702     
0.15773    0.58071900      0.59510209     
0.15849    0.60386200      0.61457421     
0.15925    0.59241900      0.63434477     
0.16001    0.64846100      0.65435322     
0.16077    0.61429800      0.67460467     
0.16153    0.65764000      0.69491240     
0.16229    0.70529500      0.71523821     
0.16305    0.66550800      0.73554600     
0.16381    0.68394100      0.75574425     
0.16457    0.74092600      0.77576061     
0.16533    0.71791100      0.79557739     
0.16609    0.75973500      0.81516200     
0.16685    0.82115700      0.83436603     
0.16761    0.79705200      0.85316134     
0.16837    0.78832500      0.87158418     
0.16913    0.78545800      0.88960696     
0.16989    0.86245800      0.90708022     
0.17065    0.83448500      0.92393824     
0.17141    0.82688200      0.94028221     
0.17217    0.83309800      0.95609053     
0.17293    0.80806600      0.97125439     
0.17369    0.85266100      0.98563673     
0.17445    0.87717100      0.99940009     
0.17521    0.91989900      1.01252512     
0.17597    0.90933200      1.02495203     
0.17673    0.94208300      1.03645495     
0.17749    0.89878500      1.04727048     
0.17825    0.95679800      1.05739554     
0.17901    0.95598000      1.06682836     
0.17977    0.95884200      1.07523333     
0.18053    0.95628400      1.08292502     
0.18129    0.98564400      1.08988993     
0.18205    0.98674300      1.09611019     
0.18281    0.98426000      1.10135889     
0.18357    0.95508800      1.10581894     
0.18433    0.96787700      1.10956018     
0.18509    1.00264300      1.11258324     
0.18585    1.00965800      1.11468246     
0.18661    1.00355900      1.11596061     
0.18737    0.99034000      1.11653719     
0.18813    1.01657500      1.11642042     
0.18889    1.04509800      1.11549579     
0.18965    0.98673100      1.11370723     
0.19041    0.97102700      1.11128242     
0.19117    1.00029700      1.10822287     
0.19193    0.97271200      1.10441226     
0.19269    1.02958100      1.09980633     
0.19345    0.94950300      1.09459224     
0.19421    0.99834400      1.08878511     
0.19497    1.00735000      1.08237651     
0.19573    0.99472900      1.07518717     
0.19649    0.99710700      1.06747300     
0.19725    0.95091100      1.05923926     
0.19801    0.95283800      1.05049048     
0.19877    0.97324300      1.04106684     
0.19953    1.01422900      1.03116773     
0.20029    0.95205000      1.02082710     
0.20105    0.96444500      1.01006627     
0.20181    0.99708000      0.99875104     
0.20257    0.96719300      0.98703016     
0.20333    0.93695000      0.97495016     
0.20409    0.93693000      0.96252372     
0.20485    0.96338300      0.94969010     
0.20561    0.89971700      0.93649746     
0.20637    0.91063600      0.92303514     
0.20713    0.88743300      0.90931971     
0.20789    0.85695200      0.89530419     
0.20865    0.87069000      0.88105027     
0.20941    0.84948800      0.86659101     
0.21017    0.83864800      0.85194321     
0.21093    0.84541200      0.83712995     
0.21169    0.86627300      0.82213498     
0.21245    0.78645300      0.80702684     
0.21321    0.73558400      0.79182142     
0.21397    0.75476000      0.77653216     
0.21473    0.77063100      0.76117973     
0.21549    0.73784900      0.74577787     
0.21625    0.74364900      0.73034787     
0.21701    0.72359600      0.71491341     
0.21777    0.71873100      0.69950294     
0.21853    0.72546500      0.68411955     
0.21929    0.66743100      0.66878051     
0.22005    0.69023500      0.65350229     
0.22081    0.63407900      0.63833767     
0.22157    0.58441800      0.62328017     
0.22233    0.65146900      0.60832518     
0.22309    0.62511300      0.59348030     
0.22385    0.60256600      0.57880694     
0.22461    0.58890100      0.56432376     
0.22537    0.60577700      0.54999713     
0.22613    0.55428900      0.53583422     
0.22689    0.54468000      0.52190396     
0.22765    0.59784900      0.50821099     
0.22841    0.51389700      0.49472008     
0.22917    0.51185400      0.48144276     
0.22993    0.50591600      0.46842709     
0.23069    0.53472700      0.45571662     
0.23145    0.50282700      0.44324580     
0.23221    0.46271700      0.43102171     
0.23297    0.45506900      0.41906730     
0.23373    0.41531400      0.40748572     
0.23449    0.43755000      0.39616480     
0.23525    0.43758300      0.38511710     
0.23601    0.45759600      0.37435636     
0.23677    0.42370200      0.36399924     
0.23753    0.43429600      0.35394030     
0.23829    0.39386400      0.34417002     
0.23905    0.39616200      0.33468663     
0.23981    0.34235000      0.32561233     
0.24057    0.41091800      0.31687473     
0.24133    0.37552900      0.30844026     
0.24209    0.37247100      0.30030565     
0.24285    0.38129300      0.29255159     
0.24361    0.33194000      0.28515959     
0.24437    0.30282100      0.27806871     
0.24513    0.36084100      0.27127796     
0.24589    0.32425100      0.26485827     
0.24665    0.29464500      0.25881303     
0.24741    0.28684600      0.25306782     
0.24817    0.32043900      0.24761976     
0.24893    0.30565600      0.24250178     
0.24969    0.29310300      0.23777255     
