# Supplementary material for: Precisely patterned nanofibres made from extendable protein multiplexes
Source: Nat Chem. 2023 Sep 4;15(12):1664–71. doi: 10.1038/s41557-023-01314-x (PMC10695826; doi:10.1038/s41557-023-01314-x)
Supplement: Supplementary file 8 — Protein images, SEC source data and circular dichroism source data. [file 41557_2023_1314_MOESM8_ESM.zip]

Archive with 31 entries (30 files):
- ExtendedDataFigure2/
- ExtendedDataFigure2/3o35.jpg
- __MACOSX/ExtendedDataFigure2/._3o35.jpg
- ExtendedDataFigure2/CD_3o49.csv
- ExtendedDataFigure2/3o22.jpg
- __MACOSX/ExtendedDataFigure2/._3o22.jpg
- ExtendedDataFigure2/CD_3o76.csv
- ExtendedDataFigure2/SEC_3o35.zip
- ExtendedDataFigure2/SEC_3o22.zip
- ExtendedDataFigure2/CD_2o25.csv
- __MACOSX/ExtendedDataFigure2/._CD_2o25.csv
- ExtendedDataFigure2/3o43.jpg
- __MACOSX/ExtendedDataFigure2/._3o43.jpg
- ExtendedDataFigure2/SEC_3o52.zip
- ExtendedDataFigure2/SEC_3o43.zip
- ExtendedDataFigure2/3o52.jpg
- __MACOSX/ExtendedDataFigure2/._3o52.jpg
- ExtendedDataFigure2/CD_3o22.csv
- ExtendedDataFigure2/CD_3o36.csv
- ExtendedDataFigure2/SEC_2o25.zip
- ExtendedDataFigure2/3o76.jpg
- __MACOSX/ExtendedDataFigure2/._3o76.jpg
- ExtendedDataFigure2/CD_3o35.csv
- ExtendedDataFigure2/3o49.jpg
- __MACOSX/ExtendedDataFigure2/._3o49.jpg
- ExtendedDataFigure2/2o25.jpg
- __MACOSX/ExtendedDataFigure2/._2o25.jpg
- ExtendedDataFigure2/SEC_3o76.zip
- ExtendedDataFigure2/SEC_3o49.zip
- ExtendedDataFigure2/CD_3o43.csv
- ExtendedDataFigure2/CD_3o52.csv
