# Supplementary material for: Precisely patterned nanofibres made from extendable protein multiplexes
Source: Nat Chem. 2023 Sep 4;15(12):1664–71. doi: 10.1038/s41557-023-01314-x (PMC10695826; doi:10.1038/s41557-023-01314-x)
Supplement: Supplementary file 8 — Protein images, SEC source data and circular dichroism source data. [file 41557_2023_1314_MOESM8_ESM.zip › ExtendedDataFigure2/CD_3o49.csv]

TITLE	3o49
DATA TYPE
ORIGIN	JASCO
OWNER
DATE	23/05/02
TIME	12:23:11
SPECTROMETER/DATA SYSTEM
LOCALE	1033
RESOLUTION
DELTAX	-1
XUNITS	NANOMETERS
YUNITS	CD [mdeg]
Y2UNITS	HT [V]
FIRSTX	260.0000
LASTX	190.0000
NPOINTS	71
FIRSTY	0.12272
MAXY	72.64993
MINY	-34.55863
XYDATA
260.0000	0.12272	286.534
259.0000	0.131959	286.761
258.0000	0.0189698	286.98
257.0000	0.0395057	287.195
256.0000	0.17728	287.502
255.0000	0.0827926	287.72
254.0000	-0.0956529	287.986
253.0000	-0.0292561	288.296
252.0000	0.0696447	288.556
251.0000	0.06797	288.746
250.0000	0.0205225	288.938
249.0000	-0.210966	289.164
248.0000	-0.376432	289.352
247.0000	-0.465878	289.541
246.0000	-0.618376	289.733
245.0000	-0.850033	289.975
244.0000	-1.15998	290.182
243.0000	-1.58579	290.47
242.0000	-1.99333	290.861
241.0000	-2.52421	291.276
240.0000	-3.11662	291.86
239.0000	-4.2627	292.648
238.0000	-5.33091	293.557
237.0000	-6.55835	294.536
236.0000	-7.78448	295.677
235.0000	-9.35614	297.045
234.0000	-10.737	298.384
233.0000	-12.2671	300.042
232.0000	-13.9968	301.799
231.0000	-15.5459	303.326
230.0000	-17.5093	304.849
229.0000	-19.1955	306.672
228.0000	-20.8282	308.464
227.0000	-22.7597	310.167
226.0000	-23.903	311.738
225.0000	-25.0609	313.236
224.0000	-26.1461	314.677
223.0000	-26.6779	316.028
222.0000	-27.136	317.484
221.0000	-27.5341	318.917
220.0000	-27.5862	320.173
219.0000	-26.9646	321.549
218.0000	-26.598	322.946
217.0000	-26.3764	324.442
216.0000	-26.2984	325.889
215.0000	-26.1915	327.448
214.0000	-26.3254	328.932
213.0000	-26.6181	330.669
212.0000	-26.8733	332.955
211.0000	-27.8409	335.178
210.0000	-28.8561	337.775
209.0000	-29.4646	340.978
208.0000	-29.2663	344.615
207.0000	-27.5991	349.346
206.0000	-24.1247	354.521
205.0000	-18.3663	361.237
204.0000	-12.3027	367.927
203.0000	-4.37757	377.441
202.0000	3.97997	388.582
201.0000	14.6214	405.521
200.0000	25.9844	427.551
199.0000	38.2754	459.353
198.0000	50.0955	506.666
197.0000	59.3492	571.091
196.0000	69.7274	682.702
195.0000	72.6499	855.86
194.0000	64.4899	1053.5
193.0000	11.8375	1096.16
192.0000	-16.15	1096.58
191.0000	-34.5586	1096.74
190.0000	-4.90655	1096.86
##### Extended Information
[Comments]
Sample name	3o49
Comment	x
User
Division
Company	U of Washington
[Detailed Information]
Creation date	5/2/2023 11:23 AM
Data array type	Linear data array * 2
Horizontal axis	Wavelength [nm]
Vertical axis(1)	CD [mdeg]
Vertical axis(2)	HT [V]
Start	260 nm
End	190 nm
Data interval	1 nm
Data points	71
[Measurement Information]
Instrument name	J1500
Model name	J-1500
Serial No.	B044061638
Detector	PM-539
Detector S/N	B044061638
Lock-in amp.	X mode
HT volt	Auto
Accessory	MPTC-513
Accessory S/N	A005061647
Cell	2
Temperature	25.01 C
Control sensor	Holder
Monitor sensor	Holder
Start Mode	Keep target temperature +/-0.10 deg C while 5 seconds
Measurement date	5/2/2023 11:23 AM
CD Overload detect	66
Photometric mode	CD	HT
Measure range	260 - 190 nm
Data pitch	1 nm
CD scale	2000 mdeg/1.0 dOD
FL scale	200 mdeg/1.0 dOD
D.I.T.	2 sec
Bandwidth	1.00 nm
Start mode	Immediately
Scanning mode	Continuous
Scanning speed	50 nm/min
Baseline correction	Baseline
Shutter control	Auto
Accumulations	3
N2 Flowmeter	Manual
