# Supplementary material for: Precisely patterned nanofibres made from extendable protein multiplexes
Source: Nat Chem. 2023 Sep 4;15(12):1664–71. doi: 10.1038/s41557-023-01314-x (PMC10695826; doi:10.1038/s41557-023-01314-x)
Supplement: Supplementary file 8 — Protein images, SEC source data and circular dichroism source data. [file 41557_2023_1314_MOESM8_ESM.zip › ExtendedDataFigure2/CD_3o76.csv]

TITLE	3o76
DATA TYPE
ORIGIN	JASCO
OWNER
DATE	23/05/02
TIME	12:33:05
SPECTROMETER/DATA SYSTEM
LOCALE	1033
RESOLUTION
DELTAX	-1
XUNITS	NANOMETERS
YUNITS	CD [mdeg]
Y2UNITS	HT [V]
FIRSTX	260.0000
LASTX	190.0000
NPOINTS	71
FIRSTY	0.27184
MAXY	123.83041
MINY	-61.90326
XYDATA
260.0000	0.271842	287.572
259.0000	0.159142	287.755
258.0000	-0.0967842	287.932
257.0000	0.0861394	288.101
256.0000	0.144848	288.368
255.0000	0.063252	288.578
254.0000	-0.0916505	288.795
253.0000	-0.0639766	289.059
252.0000	0.197083	289.316
251.0000	0.0187758	289.488
250.0000	0.00529407	289.659
249.0000	-0.284692	289.875
248.0000	-0.523917	290.07
247.0000	-0.811428	290.304
246.0000	-1.30602	290.516
245.0000	-1.77608	290.728
244.0000	-2.39896	290.975
243.0000	-3.30011	291.32
242.0000	-4.48036	291.817
241.0000	-5.90055	292.318
240.0000	-7.36871	293.04
239.0000	-9.85198	293.913
238.0000	-12.4545	294.944
237.0000	-15.3966	296.152
236.0000	-18.6123	297.486
235.0000	-22.4587	299.197
234.0000	-26.2533	301.002
233.0000	-30.5339	303.358
232.0000	-34.7269	306.082
231.0000	-38.6564	308.692
230.0000	-42.9236	311.879
229.0000	-46.9858	315.673
228.0000	-50.1899	319.387
227.0000	-53.5678	323.097
226.0000	-56.1354	326.345
225.0000	-58.3175	329.346
224.0000	-60.2626	332.244
223.0000	-61.5911	334.908
222.0000	-61.9033	337.683
221.0000	-61.7439	340.283
220.0000	-61.26	342.567
219.0000	-60.3517	345.036
218.0000	-59.6656	347.3
217.0000	-58.6372	349.632
216.0000	-58.264	351.906
215.0000	-57.3611	354.317
214.0000	-56.8392	356.587
213.0000	-56.9497	359.304
212.0000	-57.2761	362.95
211.0000	-58.3664	366.553
210.0000	-59.5597	370.887
209.0000	-59.7559	376.238
208.0000	-58.2976	382.174
207.0000	-53.2754	389.831
206.0000	-45.5915	398.05
205.0000	-33.8483	408.484
204.0000	-22.4882	418.59
203.0000	-7.37966	432.477
202.0000	7.79848	448.167
201.0000	26.9957	471.06
200.0000	48.5112	500.013
199.0000	71.1991	540.771
198.0000	94.3481	600
197.0000	111.027	679.303
196.0000	123.83	813.663
195.0000	108.297	1000.45
194.0000	31.0766	1095.75
193.0000	9.84761	1096.87
192.0000	2.89993	1097.11
191.0000	10.1409	1097.21
190.0000	-12.5988	1097.29
##### Extended Information
[Comments]
Sample name	3o76
Comment	x
User
Division
Company	U of Washington
[Detailed Information]
Creation date	5/2/2023 11:33 AM
Data array type	Linear data array * 2
Horizontal axis	Wavelength [nm]
Vertical axis(1)	CD [mdeg]
Vertical axis(2)	HT [V]
Start	260 nm
End	190 nm
Data interval	1 nm
Data points	71
[Measurement Information]
Instrument name	J1500
Model name	J-1500
Serial No.	B044061638
Detector	PM-539
Detector S/N	B044061638
Lock-in amp.	X mode
HT volt	Auto
Accessory	MPTC-513
Accessory S/N	A005061647
Cell	4
Temperature	25.00 C
Control sensor	Holder
Monitor sensor	Holder
Start Mode	Keep target temperature +/-0.10 deg C while 5 seconds
Measurement date	5/2/2023 11:32 AM
CD Overload detect	65
Photometric mode	CD	HT
Measure range	260 - 190 nm
Data pitch	1 nm
CD scale	2000 mdeg/1.0 dOD
FL scale	200 mdeg/1.0 dOD
D.I.T.	2 sec
Bandwidth	1.00 nm
Start mode	Immediately
Scanning mode	Continuous
Scanning speed	50 nm/min
Baseline correction	Baseline
Shutter control	Auto
Accumulations	3
N2 Flowmeter	Manual
