# Supplementary material for: Precisely patterned nanofibres made from extendable protein multiplexes
Source: Nat Chem. 2023 Sep 4;15(12):1664–71. doi: 10.1038/s41557-023-01314-x (PMC10695826; doi:10.1038/s41557-023-01314-x)
Supplement: Supplementary file 8 — Protein images, SEC source data and circular dichroism source data. [file 41557_2023_1314_MOESM8_ESM.zip › ExtendedDataFigure2/CD_2o25.csv]

TITLE	2025
DATA TYPE
ORIGIN	JASCO
OWNER
DATE	23/05/02
TIME	11:47:57
SPECTROMETER/DATA SYSTEM
LOCALE	1033
RESOLUTION
DELTAX	-1
XUNITS	NANOMETERS
YUNITS	CD [mdeg]
Y2UNITS	HT [V]
FIRSTX	260.0000
LASTX	190.0000
NPOINTS	71
FIRSTY	-0.06723
MAXY	60.44533
MINY	-53.85826
XYDATA
260.0000	-0.067233	294.734
259.0000	-0.0243373	295.027
258.0000	-0.238987	295.359
257.0000	0.043032	295.69
256.0000	0.0724635	296.106
255.0000	-0.212879	296.452
254.0000	-0.223432	296.787
253.0000	-0.219168	297.127
252.0000	-0.147502	297.552
251.0000	-0.103571	297.842
250.0000	-0.251656	298.104
249.0000	-0.335015	298.434
248.0000	-0.627491	298.697
247.0000	-0.805069	298.995
246.0000	-1.12088	299.334
245.0000	-1.33267	299.665
244.0000	-1.95523	299.948
243.0000	-2.41512	300.357
242.0000	-2.9753	300.891
241.0000	-3.96435	301.458
240.0000	-4.90272	302.188
239.0000	-6.51331	303.06
238.0000	-8.12495	304.035
237.0000	-9.75246	305.167
236.0000	-11.6793	306.317
235.0000	-13.9452	307.699
234.0000	-16.185	309.167
233.0000	-18.924	310.914
232.0000	-21.5549	312.847
231.0000	-24.0154	314.59
230.0000	-27.1306	316.494
229.0000	-29.7602	318.919
228.0000	-32.1383	321.368
227.0000	-34.604	323.893
226.0000	-36.1751	326.326
225.0000	-37.6293	328.713
224.0000	-39.1593	331.139
223.0000	-39.9951	333.492
222.0000	-40.5148	335.976
221.0000	-41.0014	338.407
220.0000	-40.9477	340.665
219.0000	-40.3199	343.197
218.0000	-39.7122	345.657
217.0000	-39.1664	348.224
216.0000	-39.4906	350.643
215.0000	-39.6079	353.161
214.0000	-40.0204	355.607
213.0000	-41.1714	358.404
212.0000	-42.9444	362.038
211.0000	-45.1259	365.605
210.0000	-47.318	369.881
209.0000	-50.4127	375.182
208.0000	-52.9584	381.16
207.0000	-53.8583	389.005
206.0000	-52.7528	397.547
205.0000	-48.6206	408.337
204.0000	-43.394	418.702
203.0000	-35.6076	432.695
202.0000	-26.5246	448.344
201.0000	-13.879	471.055
200.0000	0.784202	499.705
199.0000	16.5429	540.166
198.0000	33.3542	599.245
197.0000	48.8334	678.423
196.0000	60.1542	812.769
195.0000	60.4453	1001.03
194.0000	40.7741	1095.26
193.0000	-8.67521	1096.13
192.0000	-7.83679	1096.37
191.0000	5.61333	1096.47
190.0000	-3.74032	1096.52
##### Extended Information
[Comments]
Sample name	2025
Comment	x
User
Division
Company	U of Washington
[Detailed Information]
Creation date	5/2/2023 10:47 AM
Data array type	Linear data array * 2
Horizontal axis	Wavelength [nm]
Vertical axis(1)	CD [mdeg]
Vertical axis(2)	HT [V]
Start	260 nm
End	190 nm
Data interval	1 nm
Data points	71
[Measurement Information]
Instrument name	J1500
Model name	J-1500
Serial No.	B044061638
Detector	PM-539
Detector S/N	B044061638
Lock-in amp.	X mode
HT volt	Auto
Accessory	MPTC-513
Accessory S/N	A005061647
Cell	1
Temperature	25.00 C
Control sensor	Holder
Monitor sensor	Holder
Start Mode	Keep target temperature +/-0.10 deg C while 5 seconds
Measurement date	5/2/2023 10:47 AM
Parameter file	C:\Users\Jasco\Desktop\CD data\Neville\standard.cdsp
CD Overload detect	65
Photometric mode	CD	HT
Measure range	260 - 190 nm
Data pitch	1 nm
CD scale	2000 mdeg/1.0 dOD
FL scale	200 mdeg/1.0 dOD
D.I.T.	2 sec
Bandwidth	1.00 nm
Start mode	Immediately
Scanning mode	Continuous
Scanning speed	50 nm/min
Baseline correction	Baseline
Shutter control	Auto
Accumulations	3
N2 Flowmeter	Manual
