# Supplementary material for: Precisely patterned nanofibres made from extendable protein multiplexes
Source: Nat Chem. 2023 Sep 4;15(12):1664–71. doi: 10.1038/s41557-023-01314-x (PMC10695826; doi:10.1038/s41557-023-01314-x)
Supplement: Supplementary file 8 — Protein images, SEC source data and circular dichroism source data. [file 41557_2023_1314_MOESM8_ESM.zip › ExtendedDataFigure2/CD_3o22.csv]

TITLE	3o22
DATA TYPE
ORIGIN	JASCO
OWNER
DATE	23/05/02
TIME	11:52:54
SPECTROMETER/DATA SYSTEM
LOCALE	1033
RESOLUTION
DELTAX	-1
XUNITS	NANOMETERS
YUNITS	CD [mdeg]
Y2UNITS	HT [V]
FIRSTX	260.0000
LASTX	190.0000
NPOINTS	71
FIRSTY	0.18860
MAXY	86.65202
MINY	-49.50817
XYDATA
260.0000	0.188604	286.929
259.0000	0.0611885	287.153
258.0000	-0.184339	287.375
257.0000	0.00855657	287.515
256.0000	0.167134	287.781
255.0000	-0.0589052	288.024
254.0000	-0.248382	288.292
253.0000	-0.281517	288.574
252.0000	-0.0835011	288.801
251.0000	-0.319853	288.993
250.0000	-0.494467	289.167
249.0000	-0.67619	289.357
248.0000	-0.769705	289.601
247.0000	-1.06826	289.836
246.0000	-1.5474	290.103
245.0000	-1.9895	290.384
244.0000	-2.67345	290.704
243.0000	-3.37406	291.172
242.0000	-4.30447	291.798
241.0000	-5.75846	292.554
240.0000	-7.08831	293.555
239.0000	-8.97116	294.817
238.0000	-11.1867	296.224
237.0000	-13.4129	297.944
236.0000	-15.7781	299.715
235.0000	-18.73	301.788
234.0000	-21.5623	303.813
233.0000	-24.9728	306.161
232.0000	-28.3292	308.576
231.0000	-31.2761	310.687
230.0000	-34.5812	312.969
229.0000	-37.7002	315.743
228.0000	-40.5371	318.363
227.0000	-43.4226	321.016
226.0000	-45.4909	323.606
225.0000	-47.0632	326.156
224.0000	-48.4627	328.859
223.0000	-49.3102	331.606
222.0000	-49.5082	334.98
221.0000	-49.4994	338.742
220.0000	-48.9313	342.585
219.0000	-47.4438	346.963
218.0000	-46.6254	350.859
217.0000	-46.0259	354.778
216.0000	-45.6067	358.801
215.0000	-44.791	363.381
214.0000	-44.5424	367.726
213.0000	-44.0241	372.414
212.0000	-44.9889	377.94
211.0000	-46.5403	383.123
210.0000	-48.2152	388.998
209.0000	-48.9755	395.878
208.0000	-48.7551	403.48
207.0000	-45.0817	413.636
206.0000	-39.9006	424.935
205.0000	-31.3025	440.076
204.0000	-20.5326	455.451
203.0000	-6.50394	476.923
202.0000	8.53123	501.472
201.0000	26.2144	537.023
200.0000	46.5921	581.663
199.0000	64.2855	643.812
198.0000	80.337	731.499
197.0000	86.652	843.565
196.0000	81.591	1005.4
195.0000	44.6628	1093.17
194.0000	13.0282	1096.53
193.0000	-8.37313	1096.74
192.0000	3.9487	1096.89
191.0000	-4.80198	1096.95
190.0000	-21.1339	1097.01
##### Extended Information
[Comments]
Sample name	3o22
Comment	x
User
Division
Company	U of Washington
[Detailed Information]
Creation date	5/2/2023 10:52 AM
Data array type	Linear data array * 2
Horizontal axis	Wavelength [nm]
Vertical axis(1)	CD [mdeg]
Vertical axis(2)	HT [V]
Start	260 nm
End	190 nm
Data interval	1 nm
Data points	71
[Measurement Information]
Instrument name	J1500
Model name	J-1500
Serial No.	B044061638
Detector	PM-539
Detector S/N	B044061638
Lock-in amp.	X mode
HT volt	Auto
Accessory	MPTC-513
Accessory S/N	A005061647
Cell	2
Temperature	25.00 C
Control sensor	Holder
Monitor sensor	Holder
Start Mode	Keep target temperature +/-0.10 deg C while 5 seconds
Measurement date	5/2/2023 10:52 AM
Parameter file	C:\Users\Jasco\Desktop\CD data\Neville\standard.cdsp
CD Overload detect	64
Photometric mode	CD	HT
Measure range	260 - 190 nm
Data pitch	1 nm
CD scale	2000 mdeg/1.0 dOD
FL scale	200 mdeg/1.0 dOD
D.I.T.	2 sec
Bandwidth	1.00 nm
Start mode	Immediately
Scanning mode	Continuous
Scanning speed	50 nm/min
Baseline correction	Baseline
Shutter control	Auto
Accumulations	3
N2 Flowmeter	Manual
