# Supplementary material for: Precisely patterned nanofibres made from extendable protein multiplexes
Source: Nat Chem. 2023 Sep 4;15(12):1664–71. doi: 10.1038/s41557-023-01314-x (PMC10695826; doi:10.1038/s41557-023-01314-x)
Supplement: Supplementary file 8 — Protein images, SEC source data and circular dichroism source data. [file 41557_2023_1314_MOESM8_ESM.zip › ExtendedDataFigure2/CD_3o36.csv]

TITLE	3o36
DATA TYPE
ORIGIN	JASCO
OWNER
DATE	23/05/02
TIME	12:02:48
SPECTROMETER/DATA SYSTEM
LOCALE	1033
RESOLUTION
DELTAX	-1
XUNITS	NANOMETERS
YUNITS	CD [mdeg]
Y2UNITS	HT [V]
FIRSTX	260.0000
LASTX	190.0000
NPOINTS	71
FIRSTY	0.02006
MAXY	107.43334
MINY	-60.76482
XYDATA
260.0000	0.020063	286.752
259.0000	0.115013	286.969
258.0000	0.17356	287.186
257.0000	0.108323	287.434
256.0000	0.352867	287.717
255.0000	0.110727	287.975
254.0000	0.0892172	288.157
253.0000	0.0557441	288.473
252.0000	0.0449673	288.752
251.0000	-0.0227	288.963
250.0000	-0.139561	289.125
249.0000	-0.378941	289.351
248.0000	-0.503982	289.537
247.0000	-0.801636	289.777
246.0000	-1.39271	289.991
245.0000	-1.89071	290.201
244.0000	-2.42359	290.475
243.0000	-3.23217	290.817
242.0000	-4.2565	291.304
241.0000	-5.50348	291.818
240.0000	-6.90885	292.545
239.0000	-9.05539	293.494
238.0000	-11.1861	294.518
237.0000	-13.6888	295.727
236.0000	-16.4252	297.02
235.0000	-19.4818	298.582
234.0000	-22.6192	300.179
233.0000	-26.0714	302.162
232.0000	-29.7043	304.234
231.0000	-33.1597	306.015
230.0000	-37.0465	307.987
229.0000	-40.755	310.359
228.0000	-43.7564	312.643
227.0000	-46.9873	314.901
226.0000	-49.7052	317.085
225.0000	-51.7891	319.175
224.0000	-53.2978	321.318
223.0000	-54.2568	323.465
222.0000	-54.7306	325.95
221.0000	-54.9505	328.734
220.0000	-54.7144	331.412
219.0000	-53.7512	334.283
218.0000	-53.471	336.85
217.0000	-53.0777	339.59
216.0000	-53.0363	342.42
215.0000	-52.7846	345.54
214.0000	-53.1194	348.483
213.0000	-53.9657	351.87
212.0000	-55.1504	356.103
211.0000	-57.003	360.124
210.0000	-59.2651	364.736
209.0000	-60.7648	370.258
208.0000	-60.3046	376.35
207.0000	-56.972	384.132
206.0000	-50.4248	392.47
205.0000	-39.8311	403.155
204.0000	-28.4578	413.725
203.0000	-13.7102	428.595
202.0000	1.73478	445.79
201.0000	22.2098	471.276
200.0000	43.922	504.072
199.0000	64.1893	550.944
198.0000	88.031	619.707
197.0000	101.281	711.166
196.0000	107.433	861.325
195.0000	101.946	1036.85
194.0000	35.2645	1096.43
193.0000	-14.1011	1096.86
192.0000	-10.855	1097.07
191.0000	-5.20201	1097.2
190.0000	-0.830457	1097.23
##### Extended Information
[Comments]
Sample name	3o36
Comment	x
User
Division
Company	U of Washington
[Detailed Information]
Creation date	5/2/2023 11:02 AM
Data array type	Linear data array * 2
Horizontal axis	Wavelength [nm]
Vertical axis(1)	CD [mdeg]
Vertical axis(2)	HT [V]
Start	260 nm
End	190 nm
Data interval	1 nm
Data points	71
[Measurement Information]
Instrument name	J1500
Model name	J-1500
Serial No.	B044061638
Detector	PM-539
Detector S/N	B044061638
Lock-in amp.	X mode
HT volt	Auto
Accessory	MPTC-513
Accessory S/N	A005061647
Cell	4
Temperature	24.99 C
Control sensor	Holder
Monitor sensor	Holder
Start Mode	Keep target temperature +/-0.10 deg C while 5 seconds
Measurement date	5/2/2023 11:02 AM
Parameter file	C:\Users\Jasco\Desktop\CD data\Neville\standard.cdsp
CD Overload detect	65
Photometric mode	CD	HT
Measure range	260 - 190 nm
Data pitch	1 nm
CD scale	2000 mdeg/1.0 dOD
FL scale	200 mdeg/1.0 dOD
D.I.T.	2 sec
Bandwidth	1.00 nm
Start mode	Immediately
Scanning mode	Continuous
Scanning speed	50 nm/min
Baseline correction	Baseline
Shutter control	Auto
Accumulations	3
N2 Flowmeter	Manual
