# Supplementary material for: Precisely patterned nanofibres made from extendable protein multiplexes
Source: Nat Chem. 2023 Sep 4;15(12):1664–71. doi: 10.1038/s41557-023-01314-x (PMC10695826; doi:10.1038/s41557-023-01314-x)
Supplement: Supplementary file 8 — Protein images, SEC source data and circular dichroism source data. [file 41557_2023_1314_MOESM8_ESM.zip › ExtendedDataFigure2/CD_3o35.csv]

TITLE	3o35
DATA TYPE
ORIGIN	JASCO
OWNER
DATE	23/05/02
TIME	11:57:50
SPECTROMETER/DATA SYSTEM
LOCALE	1033
RESOLUTION
DELTAX	-1
XUNITS	NANOMETERS
YUNITS	CD [mdeg]
Y2UNITS	HT [V]
FIRSTX	260.0000
LASTX	190.0000
NPOINTS	71
FIRSTY	-0.22603
MAXY	176.89099
MINY	-123.55544
XYDATA
260.0000	-0.226029	285.553
259.0000	-0.153383	285.763
258.0000	-0.256349	285.986
257.0000	-0.280638	286.171
256.0000	-0.00682251	286.456
255.0000	-0.115956	286.704
254.0000	-0.324076	286.929
253.0000	-0.398224	287.188
252.0000	-0.278658	287.467
251.0000	-0.375184	287.657
250.0000	-0.649524	287.853
249.0000	-1.09409	288.042
248.0000	-1.44269	288.249
247.0000	-1.87124	288.561
246.0000	-2.67465	288.828
245.0000	-3.51439	289.172
244.0000	-4.76757	289.534
243.0000	-6.32947	289.991
242.0000	-8.34303	290.646
241.0000	-10.6749	291.412
240.0000	-13.4576	292.432
239.0000	-17.358	293.72
238.0000	-21.5701	295.16
237.0000	-26.3482	296.893
236.0000	-31.6225	298.795
235.0000	-38.1861	301.079
234.0000	-44.726	303.359
233.0000	-52.1176	306.096
232.0000	-59.9437	308.987
231.0000	-67.0401	311.586
230.0000	-75.2558	314.549
229.0000	-83.2158	318.023
228.0000	-90.0997	321.438
227.0000	-97.0931	324.971
226.0000	-102.504	328.351
225.0000	-107.182	331.718
224.0000	-110.445	335.252
223.0000	-112.697	338.793
222.0000	-113.541	342.909
221.0000	-113.927	347.276
220.0000	-113.834	351.46
219.0000	-112.274	356.089
218.0000	-111.156	360.32
217.0000	-110.064	365.046
216.0000	-109.676	369.917
215.0000	-109.224	375.324
214.0000	-109.856	380.587
213.0000	-111.118	386.869
212.0000	-113.032	394.698
211.0000	-116.65	402.352
210.0000	-120.693	411.398
209.0000	-123.49	422.428
208.0000	-123.555	434.787
207.0000	-117.299	450.509
206.0000	-105.685	466.971
205.0000	-87.6117	488.167
204.0000	-65.4957	508.843
203.0000	-39.2301	537.015
202.0000	-10.8398	568.529
201.0000	24.8309	613.639
200.0000	67.1855	669.668
199.0000	114.342	746.321
198.0000	157.074	851.668
197.0000	176.891	977.538
196.0000	137.415	1083.91
195.0000	41.9392	1096.6
194.0000	9.57361	1096.91
193.0000	-2.90065	1097.06
192.0000	4.92177	1097.12
191.0000	-15.5825	1097.16
190.0000	-12.0116	1097.23
##### Extended Information
[Comments]
Sample name	3o35
Comment	x
User
Division
Company	U of Washington
[Detailed Information]
Creation date	5/2/2023 10:57 AM
Data array type	Linear data array * 2
Horizontal axis	Wavelength [nm]
Vertical axis(1)	CD [mdeg]
Vertical axis(2)	HT [V]
Start	260 nm
End	190 nm
Data interval	1 nm
Data points	71
[Measurement Information]
Instrument name	J1500
Model name	J-1500
Serial No.	B044061638
Detector	PM-539
Detector S/N	B044061638
Lock-in amp.	X mode
HT volt	Auto
Accessory	MPTC-513
Accessory S/N	A005061647
Cell	3
Temperature	25.00 C
Control sensor	Holder
Monitor sensor	Holder
Start Mode	Keep target temperature +/-0.10 deg C while 5 seconds
Measurement date	5/2/2023 10:57 AM
Parameter file	C:\Users\Jasco\Desktop\CD data\Neville\standard.cdsp
CD Overload detect	64
Photometric mode	CD	HT
Measure range	260 - 190 nm
Data pitch	1 nm
CD scale	2000 mdeg/1.0 dOD
FL scale	200 mdeg/1.0 dOD
D.I.T.	2 sec
Bandwidth	1.00 nm
Start mode	Immediately
Scanning mode	Continuous
Scanning speed	50 nm/min
Baseline correction	Baseline
Shutter control	Auto
Accumulations	3
N2 Flowmeter	Manual
