# Supplementary material for: Precisely patterned nanofibres made from extendable protein multiplexes
Source: Nat Chem. 2023 Sep 4;15(12):1664–71. doi: 10.1038/s41557-023-01314-x (PMC10695826; doi:10.1038/s41557-023-01314-x)
Supplement: Supplementary file 8 — Protein images, SEC source data and circular dichroism source data. [file 41557_2023_1314_MOESM8_ESM.zip › ExtendedDataFigure2/CD_3o43.csv]

TITLE	3o43
DATA TYPE
ORIGIN	JASCO
OWNER
DATE	23/05/02
TIME	12:18:14
SPECTROMETER/DATA SYSTEM
LOCALE	1033
RESOLUTION
DELTAX	-1
XUNITS	NANOMETERS
YUNITS	CD [mdeg]
Y2UNITS	HT [V]
FIRSTX	260.0000
LASTX	190.0000
NPOINTS	71
FIRSTY	0.41393
MAXY	97.61140
MINY	-59.34473
XYDATA
260.0000	0.413934	294.326
259.0000	0.421457	294.491
258.0000	0.41802	294.701
257.0000	0.489895	294.907
256.0000	0.563821	295.178
255.0000	0.290271	295.371
254.0000	0.237377	295.588
253.0000	0.0411922	295.846
252.0000	0.249897	296.055
251.0000	0.181459	296.214
250.0000	0.154517	296.381
249.0000	0.0792638	296.514
248.0000	-0.317941	296.642
247.0000	-0.291813	296.792
246.0000	-0.622046	296.921
245.0000	-1.1927	297.124
244.0000	-1.73756	297.256
243.0000	-2.40019	297.474
242.0000	-3.47698	297.888
241.0000	-4.50386	298.363
240.0000	-5.77684	299.075
239.0000	-7.79248	299.957
238.0000	-9.82369	300.956
237.0000	-12.2389	302.071
236.0000	-14.9825	303.269
235.0000	-18.1879	304.689
234.0000	-21.314	306.025
233.0000	-24.8476	307.544
232.0000	-28.3779	309.117
231.0000	-31.7889	310.502
230.0000	-35.9442	311.925
229.0000	-39.6891	313.808
228.0000	-42.8613	315.696
227.0000	-46.2727	317.513
226.0000	-48.6854	319.292
225.0000	-50.7351	321.126
224.0000	-52.5302	322.872
223.0000	-53.4825	324.541
222.0000	-53.8979	326.426
221.0000	-54.4129	328.309
220.0000	-54.3681	329.992
219.0000	-53.2608	331.891
218.0000	-52.5177	333.827
217.0000	-51.7689	335.943
216.0000	-51.4588	337.984
215.0000	-51.4	340.098
214.0000	-51.6269	342.18
213.0000	-52.0093	344.643
212.0000	-53.1467	347.837
211.0000	-54.9524	351.048
210.0000	-57.1713	354.858
209.0000	-58.8879	359.64
208.0000	-59.3447	365.135
207.0000	-56.7947	372.321
206.0000	-51.1165	380.22
205.0000	-41.6314	390.566
204.0000	-31.9739	400.652
203.0000	-18.932	414.477
202.0000	-5.2064	430.054
201.0000	13.0368	452.689
200.0000	31.8921	481.389
199.0000	52.8264	521.93
198.0000	75.2838	580.896
197.0000	88.8376	659.845
196.0000	97.6114	793.891
195.0000	96.1577	985.481
194.0000	50.6049	1093.91
193.0000	17.0011	1095.91
192.0000	1.71821	1096.15
191.0000	-8.90443	1096.29
190.0000	-7.06061	1096.33
##### Extended Information
[Comments]
Sample name	3o43
Comment	x
User
Division
Company	U of Washington
[Detailed Information]
Creation date	5/2/2023 11:18 AM
Data array type	Linear data array * 2
Horizontal axis	Wavelength [nm]
Vertical axis(1)	CD [mdeg]
Vertical axis(2)	HT [V]
Start	260 nm
End	190 nm
Data interval	1 nm
Data points	71
[Measurement Information]
Instrument name	J1500
Model name	J-1500
Serial No.	B044061638
Detector	PM-539
Detector S/N	B044061638
Lock-in amp.	X mode
HT volt	Auto
Accessory	MPTC-513
Accessory S/N	A005061647
Cell	1
Temperature	25.00 C
Control sensor	Holder
Monitor sensor	Holder
Start Mode	Keep target temperature +/-0.10 deg C while 5 seconds
Measurement date	5/2/2023 11:18 AM
CD Overload detect	66
Photometric mode	CD	HT
Measure range	260 - 190 nm
Data pitch	1 nm
CD scale	2000 mdeg/1.0 dOD
FL scale	200 mdeg/1.0 dOD
D.I.T.	2 sec
Bandwidth	1.00 nm
Start mode	Immediately
Scanning mode	Continuous
Scanning speed	50 nm/min
Baseline correction	Baseline
Shutter control	Auto
Accumulations	3
N2 Flowmeter	Manual
