# Supplementary material for: Precisely patterned nanofibres made from extendable protein multiplexes
Source: Nat Chem. 2023 Sep 4;15(12):1664–71. doi: 10.1038/s41557-023-01314-x (PMC10695826; doi:10.1038/s41557-023-01314-x)
Supplement: Supplementary file 8 — Protein images, SEC source data and circular dichroism source data. [file 41557_2023_1314_MOESM8_ESM.zip › ExtendedDataFigure2/CD_3o52.csv]

TITLE	3o52
DATA TYPE
ORIGIN	JASCO
OWNER
DATE	23/05/02
TIME	12:28:08
SPECTROMETER/DATA SYSTEM
LOCALE	1033
RESOLUTION
DELTAX	-1
XUNITS	NANOMETERS
YUNITS	CD [mdeg]
Y2UNITS	HT [V]
FIRSTX	260.0000
LASTX	190.0000
NPOINTS	71
FIRSTY	0.21142
MAXY	104.06001
MINY	-60.63916
XYDATA
260.0000	0.211422	285.766
259.0000	0.0996798	286.007
258.0000	0.00538591	286.247
257.0000	0.0579553	286.438
256.0000	0.213567	286.711
255.0000	0.0363008	286.973
254.0000	-0.124929	287.239
253.0000	-0.095158	287.528
252.0000	0.109069	287.774
251.0000	0.00470009	287.965
250.0000	-0.167506	288.171
249.0000	-0.340992	288.367
248.0000	-0.528184	288.541
247.0000	-0.761902	288.791
246.0000	-1.22954	288.984
245.0000	-1.66283	289.219
244.0000	-2.1883	289.492
243.0000	-2.90803	289.86
242.0000	-3.98017	290.368
241.0000	-5.15859	290.95
240.0000	-6.53589	291.753
239.0000	-8.69054	292.779
238.0000	-10.8755	293.874
237.0000	-13.4363	295.143
236.0000	-16.1094	296.523
235.0000	-19.4004	298.139
234.0000	-22.7178	299.731
233.0000	-26.6305	301.653
232.0000	-30.6163	303.728
231.0000	-34.4355	305.552
230.0000	-38.9248	307.53
229.0000	-43.1167	309.927
228.0000	-46.8064	312.27
227.0000	-50.4783	314.559
226.0000	-53.3684	316.72
225.0000	-55.8147	318.839
224.0000	-57.7251	320.951
223.0000	-58.826	323.018
222.0000	-59.3577	325.452
221.0000	-59.2549	328.17
220.0000	-58.681	330.763
219.0000	-57.3639	333.626
218.0000	-56.8937	336.171
217.0000	-55.8339	338.809
216.0000	-55.2985	341.501
215.0000	-54.7616	344.514
214.0000	-54.4626	347.379
213.0000	-54.9835	350.536
212.0000	-56.0838	354.519
211.0000	-57.3599	358.36
210.0000	-59.244	362.691
209.0000	-60.6392	367.798
208.0000	-60.1676	373.574
207.0000	-56.5091	380.962
206.0000	-49.3424	388.875
205.0000	-39.0126	399.181
204.0000	-27.449	409.683
203.0000	-12.5201	424.532
202.0000	2.47015	441.456
201.0000	21.0043	466.316
200.0000	40.2817	498.161
199.0000	60.6235	543.602
198.0000	82.9412	610.596
197.0000	103.018	700.475
196.0000	104.06	848.647
195.0000	94.0501	1026.59
194.0000	33.3079	1096.17
193.0000	2.18574	1096.71
192.0000	-8.64098	1096.95
191.0000	-16.2841	1097.06
190.0000	-5.91187	1097.12
##### Extended Information
[Comments]
Sample name	3o52
Comment	x
User
Division
Company	U of Washington
[Detailed Information]
Creation date	5/2/2023 11:28 AM
Data array type	Linear data array * 2
Horizontal axis	Wavelength [nm]
Vertical axis(1)	CD [mdeg]
Vertical axis(2)	HT [V]
Start	260 nm
End	190 nm
Data interval	1 nm
Data points	71
[Measurement Information]
Instrument name	J1500
Model name	J-1500
Serial No.	B044061638
Detector	PM-539
Detector S/N	B044061638
Lock-in amp.	X mode
HT volt	Auto
Accessory	MPTC-513
Accessory S/N	A005061647
Cell	3
Temperature	25.00 C
Control sensor	Holder
Monitor sensor	Holder
Start Mode	Keep target temperature +/-0.10 deg C while 5 seconds
Measurement date	5/2/2023 11:28 AM
CD Overload detect	65
Photometric mode	CD	HT
Measure range	260 - 190 nm
Data pitch	1 nm
CD scale	2000 mdeg/1.0 dOD
FL scale	200 mdeg/1.0 dOD
D.I.T.	2 sec
Bandwidth	1.00 nm
Start mode	Immediately
Scanning mode	Continuous
Scanning speed	50 nm/min
Baseline correction	Baseline
Shutter control	Auto
Accumulations	3
N2 Flowmeter	Manual
