# Supplementary material for: Precisely patterned nanofibres made from extendable protein multiplexes
Source: Nat Chem. 2023 Sep 4;15(12):1664–71. doi: 10.1038/s41557-023-01314-x (PMC10695826; doi:10.1038/s41557-023-01314-x)
Supplement: Supplementary file 9 — The nsEM images. [file 41557_2023_1314_MOESM9_ESM.zip]

Archive with 13 entries (12 files):
- ExtendedDataFigure3/
- ExtendedDataFigure3/WB5_7T_2o63_0p01mgml_73k.jpg
- __MACOSX/ExtendedDataFigure3/._WB5_7T_2o63_0p01mgml_73k.jpg
- ExtendedDataFigure3/WB4_10F_3o22_1_200_73k.jpg
- __MACOSX/ExtendedDataFigure3/._WB4_10F_3o22_1_200_73k.jpg
- ExtendedDataFigure3/WB4_8Q_2o35_0p08_mg_ml_36k.jpg
- __MACOSX/ExtendedDataFigure3/._WB4_8Q_2o35_0p08_mg_ml_36k.jpg
- ExtendedDataFigure3/WB4_10O_2o43_1_20_73k.jpg
- __MACOSX/ExtendedDataFigure3/._WB4_10O_2o43_1_20_73k.jpg
- ExtendedDataFigure3/WB4_10Q_2o44_1_20_73k.jpg
- __MACOSX/ExtendedDataFigure3/._WB4_10Q_2o44_1_20_73k.jpg
- ExtendedDataFigure3/WB4_10B_2o31_1_200_73k.jpg
- __MACOSX/ExtendedDataFigure3/._WB4_10B_2o31_1_200_73k.jpg
