# Supplementary material for: Precisely patterned nanofibres made from extendable protein multiplexes
Source: Nat Chem. 2023 Sep 4;15(12):1664–71. doi: 10.1038/s41557-023-01314-x (PMC10695826; doi:10.1038/s41557-023-01314-x)
Supplement: Supplementary file 10 — Protein images. [file 41557_2023_1314_MOESM10_ESM.zip]

Archive with 11 entries (10 files):
- ExtendedDataFigure4/
- ExtendedDataFigure4/2d7_supp.jpg
- __MACOSX/ExtendedDataFigure4/._2d7_supp.jpg
- ExtendedDataFigure4/3o22_supp.jpg
- __MACOSX/ExtendedDataFigure4/._3o22_supp.jpg
- ExtendedDataFigure4/3o52_SC.jpg
- __MACOSX/ExtendedDataFigure4/._3o52_SC.jpg
- ExtendedDataFigure4/2o44_SC.jpg
- __MACOSX/ExtendedDataFigure4/._2o44_SC.jpg
- ExtendedDataFigure4/2o31_SC.jpg
- __MACOSX/ExtendedDataFigure4/._2o31_SC.jpg
