# Supplementary material for: Precisely patterned nanofibres made from extendable protein multiplexes
Source: Nat Chem. 2023 Sep 4;15(12):1664–71. doi: 10.1038/s41557-023-01314-x (PMC10695826; doi:10.1038/s41557-023-01314-x)
Supplement: Supplementary file 11 — The nsEM images. [file 41557_2023_1314_MOESM11_ESM.zip]

Archive with 21 entries (20 files):
- ExtendedDataFigure5/
- ExtendedDataFigure5/WB14_1C_L44_4C_T7d_1_25_36k.jpg
- __MACOSX/ExtendedDataFigure5/._WB14_1C_L44_4C_T7d_1_25_36k.jpg
- ExtendedDataFigure5/.DS_Store
- __MACOSX/ExtendedDataFigure5/._.DS_Store
- ExtendedDataFigure5/WB13_5R_L44_37C_T0_1_25_36k.jpg
- __MACOSX/ExtendedDataFigure5/._WB13_5R_L44_37C_T0_1_25_36k.jpg
- ExtendedDataFigure5/WB13_9R_L44_37C_T24_1_25_36k.jpg
- __MACOSX/ExtendedDataFigure5/._WB13_9R_L44_37C_T24_1_25_36k.jpg
- ExtendedDataFigure5/WB13_5R_L44_22C_T0_1_25_36k.jpg
- __MACOSX/ExtendedDataFigure5/._WB13_5R_L44_22C_T0_1_25_36k.jpg
- ExtendedDataFigure5/WB13_8S_L44_4C_T24_1_25_36k.jpg
- __MACOSX/ExtendedDataFigure5/._WB13_8S_L44_4C_T24_1_25_36k.jpg
- ExtendedDataFigure5/WB13_9N_L44_22C_T24_1_25_36k.jpg
- __MACOSX/ExtendedDataFigure5/._WB13_9N_L44_22C_T24_1_25_36k.jpg
- ExtendedDataFigure5/WB13_5R_L44_4C_T0_1_25_36k.jpg
- __MACOSX/ExtendedDataFigure5/._WB13_5R_L44_4C_T0_1_25_36k.jpg
- ExtendedDataFigure5/WB14_1G_L44_22C_T7d_1_25_36k.jpg
- __MACOSX/ExtendedDataFigure5/._WB14_1G_L44_22C_T7d_1_25_36k.jpg
- ExtendedDataFigure5/WB14_2B_L44_37C_T7d_1_25_36k.jpg
- __MACOSX/ExtendedDataFigure5/._WB14_2B_L44_37C_T7d_1_25_36k.jpg
