# Supplementary material for: Precisely patterned nanofibres made from extendable protein multiplexes
Source: Nat Chem. 2023 Sep 4;15(12):1664–71. doi: 10.1038/s41557-023-01314-x (PMC10695826; doi:10.1038/s41557-023-01314-x)
Supplement: Supplementary file 12 — The nsEM images. [file 41557_2023_1314_MOESM12_ESM.zip]

Archive with 21 entries (20 files):
- ExtendedDataFigure6/
- ExtendedDataFigure6/WB14_1E_L41_22C_T7d_1_25_36k.jpg
- __MACOSX/ExtendedDataFigure6/._WB14_1E_L41_22C_T7d_1_25_36k.jpg
- ExtendedDataFigure6/.DS_Store
- __MACOSX/ExtendedDataFigure6/._.DS_Store
- ExtendedDataFigure6/WB13_5P_L41_22C_T0_1_25_36k.jpg
- __MACOSX/ExtendedDataFigure6/._WB13_5P_L41_22C_T0_1_25_36k.jpg
- ExtendedDataFigure6/WB13_8Q_L41_4C_T24_1_25_36k.jpg
- __MACOSX/ExtendedDataFigure6/._WB13_8Q_L41_4C_T24_1_25_36k.jpg
- ExtendedDataFigure6/WB13_5P_L41_4C_T0_1_25_36k.jpg
- __MACOSX/ExtendedDataFigure6/._WB13_5P_L41_4C_T0_1_25_36k.jpg
- ExtendedDataFigure6/WB13_9P_L41_37C_T24_1_25_36k.jpg
- __MACOSX/ExtendedDataFigure6/._WB13_9P_L41_37C_T24_1_25_36k.jpg
- ExtendedDataFigure6/WB13_5P_L41_37C_T0_1_25_36k.jpg
- __MACOSX/ExtendedDataFigure6/._WB13_5P_L41_37C_T0_1_25_36k.jpg
- ExtendedDataFigure6/WB14_1I_L41_37C_T7d_1_25_36k.jpg
- __MACOSX/ExtendedDataFigure6/._WB14_1I_L41_37C_T7d_1_25_36k.jpg
- ExtendedDataFigure6/WB14_1A_L41_4C_T7d_1_25_36k.jpg
- __MACOSX/ExtendedDataFigure6/._WB14_1A_L41_4C_T7d_1_25_36k.jpg
- ExtendedDataFigure6/WB13_8U_L41_22C_T24_1_25_36k.jpg
- __MACOSX/ExtendedDataFigure6/._WB13_8U_L41_22C_T24_1_25_36k.jpg
